# Supplementary material for: Radiogenomic modeling predicts survival-associated prognostic groups in glioblastoma
Source: Neurooncol Adv. 2021 Feb 15;3(1):vdab004. doi: 10.1093/noajnl/vdab004 (PMC7883769; doi:10.1093/noajnl/vdab004)
Supplement: vdab004_suppl_Supplementary_Tables [file vdab004_suppl_supplementary_tables.xlsx]

## Sheet: Suppl Table 1
Supplementary Table 1. TCGA identifiers and molecular group assignment
TCGA_ID	IDH-wildtype Glioblastoma Molecular Group	Has Study MRI in TCIA
TCGA-02-0003	Group 1	NO
TCGA-02-0033	Group 1	YES
TCGA-02-0047	Group 2	YES
TCGA-02-0055	Group 2	NO
TCGA-02-2470	Group 1	NO
TCGA-02-2485	Group 1	NO
TCGA-02-2486	Group 1	NO
TCGA-06-0119	Group 2	NO
TCGA-06-0122	Group 2	YES
TCGA-06-0124	Group 1	NO
TCGA-06-0126	Group 2	NO
TCGA-06-0130	Group 2	NO
TCGA-06-0132	Group 1	YES
TCGA-06-0137	Group 2	YES
TCGA-06-0139	Group 1	YES
TCGA-06-0140	Group 1	NO
TCGA-06-0141	Group 1	NO
TCGA-06-0142	Group 2	NO
TCGA-06-0145	Group 2	YES
TCGA-06-0151	Group 2	NO
TCGA-06-0152	Group 1	NO
TCGA-06-0154	Group 1	YES
TCGA-06-0155	Group 2	NO
TCGA-06-0157	Group 2	NO
TCGA-06-0158	Group 2	YES
TCGA-06-0165	Group 2	NO
TCGA-06-0166	Group 1	YES
TCGA-06-0168	Group 1	YES
TCGA-06-0169	Group 1	NO
TCGA-06-0173	Group 2	NO
TCGA-06-0174	Group 2	YES
TCGA-06-0178	Group 2	NO
TCGA-06-0184	Group 2	YES
TCGA-06-0185	Group 2	YES
TCGA-06-0188	Group 2	YES
TCGA-06-0189	Group 1	YES
TCGA-06-0192	Group 2	YES
TCGA-06-0195	Group 2	NO
TCGA-06-0209	Group 2	NO
TCGA-06-0213	Group 2	YES
TCGA-06-0214	Group 1	NO
TCGA-06-0216	Group 2	NO
TCGA-06-0219	Group 1	NO
TCGA-06-0237	Group 2	YES
TCGA-06-0238	Group 1	YES
TCGA-06-0240	Group 2	NO
TCGA-06-0241	Group 1	YES
TCGA-06-0644	Group 2	YES
TCGA-06-0645	Group 2	YES
TCGA-06-0646	Group 1	YES
TCGA-06-0648	Group 1	YES
TCGA-06-0649	Group 2	YES
TCGA-06-0650	Group 2	NO
TCGA-06-0686	Group 1	NO
TCGA-06-0743	Group 2	NO
TCGA-06-0744	Group 2	NO
TCGA-06-0745	Group 1	NO
TCGA-06-0747	Group 1	NO
TCGA-06-0749	Group 1	NO
TCGA-06-0750	Group 1	NO
TCGA-06-0875	Group 2	NO
TCGA-06-0876	Group 1	NO
TCGA-06-0877	Group 2	NO
TCGA-06-0878	Group 1	NO
TCGA-06-0879	Group 2	NO
TCGA-06-0881	Group 1	NO
TCGA-06-0882	Group 1	NO
TCGA-06-0939	Group 1	NO
TCGA-06-1804	Group 1	NO
TCGA-06-1806	Group 1	NO
TCGA-06-2557	Group 2	NO
TCGA-06-2558	Group 2	NO
TCGA-06-2559	Group 1	NO
TCGA-06-2561	Group 1	NO
TCGA-06-2562	Group 1	NO
TCGA-06-2563	Group 2	NO
TCGA-06-2564	Group 1	NO
TCGA-06-2565	Group 2	NO
TCGA-06-2567	Group 1	NO
TCGA-06-2569	Group 2	NO
TCGA-06-5408	Group 2	NO
TCGA-06-5410	Group 1	NO
TCGA-06-5411	Group 2	NO
TCGA-06-5412	Group 1	YES
TCGA-06-5413	Group 1	YES
TCGA-06-5414	Group 2	NO
TCGA-06-5415	Group 1	NO
TCGA-06-5418	Group 1	NO
TCGA-06-5856	Group 2	NO
TCGA-06-5858	Group 2	NO
TCGA-06-5859	Group 1	NO
TCGA-06-6388	Group 1	NO
TCGA-06-6390	Group 1	NO
TCGA-06-6391	Group 1	NO
TCGA-06-6693	Group 2	NO
TCGA-06-6694	Group 2	NO
TCGA-06-6695	Group 2	NO
TCGA-06-6697	Group 1	NO
TCGA-06-6698	Group 2	NO
TCGA-06-6699	Group 1	NO
TCGA-06-6700	Group 1	NO
TCGA-08-0386	Group 1	NO
TCGA-12-0615	Group 1	NO
TCGA-12-0616	Group 1	YES
TCGA-12-0618	Group 1	NO
TCGA-12-0619	Group 2	NO
TCGA-12-0688	Group 1	NO
TCGA-12-0692	Group 1	NO
TCGA-12-0821	Group 1	NO
TCGA-12-3649	Group 2	NO
TCGA-12-3650	Group 2	YES
TCGA-12-3651	Group 2	NO
TCGA-12-3652	Group 1	NO
TCGA-12-3653	Group 2	NO
TCGA-12-5295	Group 2	NO
TCGA-12-5299	Group 1	NO
TCGA-12-5301	Group 1	NO
TCGA-14-0740	Group 2	NO
TCGA-14-0781	Group 1	NO
TCGA-14-0786	Group 1	NO
TCGA-14-0787	Group 1	NO
TCGA-14-0789	Group 2	YES
TCGA-14-0790	Group 2	NO
TCGA-14-0813	Group 2	NO
TCGA-14-0817	Group 2	NO
TCGA-14-0862	Group 2	NO
TCGA-14-0871	Group 2	NO
TCGA-14-1034	Group 2	NO
TCGA-14-1043	Group 1	NO
TCGA-14-1395	Group 1	NO
TCGA-14-1450	Group 2	NO
TCGA-14-1823	Group 2	NO
TCGA-14-1825	Group 1	NO
TCGA-14-1829	Group 2	YES
TCGA-14-2554	Group 2	NO
TCGA-15-0742	Group 1	NO
TCGA-16-0846	Group 2	NO
TCGA-16-0861	Group 1	NO
TCGA-16-1045	Group 1	NO
TCGA-19-1390	Group 2	YES
TCGA-19-2619	Group 1	NO
TCGA-19-2620	Group 1	NO
TCGA-19-2623	Group 2	NO
TCGA-19-2624	Group 1	YES
TCGA-19-2625	Group 2	NO
TCGA-19-2631	Group 1	YES
TCGA-19-5947	Group 1	NO
TCGA-19-5950	Group 2	NO
TCGA-19-5951	Group 1	YES
TCGA-19-5952	Group 2	NO
TCGA-19-5953	Group 2	NO
TCGA-19-5954	Group 1	YES
TCGA-19-5955	Group 2	NO
TCGA-19-5958	Group 1	YES
TCGA-19-5959	Group 2	NO
TCGA-19-5960	Group 1	NO
TCGA-26-1439	Group 1	NO
TCGA-26-5132	Group 2	NO
TCGA-26-5133	Group 2	NO
TCGA-26-5134	Group 1	NO
TCGA-26-5135	Group 1	NO
TCGA-26-5136	Group 2	NO
TCGA-26-5139	Group 1	NO
TCGA-26-6173	Group 1	NO
TCGA-26-6174	Group 1	NO
TCGA-27-1830	Group 2	NO
TCGA-27-1831	Group 1	NO
TCGA-27-1832	Group 1	NO
TCGA-27-1833	Group 2	NO
TCGA-27-1834	Group 1	YES
TCGA-27-1835	Group 1	NO
TCGA-27-1836	Group 2	NO
TCGA-27-1837	Group 1	NO
TCGA-27-1838	Group 1	YES
TCGA-27-2518	Group 1	NO
TCGA-27-2519	Group 2	NO
TCGA-27-2523	Group 1	NO
TCGA-27-2524	Group 2	NO
TCGA-27-2526	Group 1	YES
TCGA-27-2527	Group 1	NO
TCGA-27-2528	Group 1	NO
TCGA-28-1747	Group 1	NO
TCGA-28-1753	Group 1	NO
TCGA-28-2501	Group 1	NO
TCGA-28-2502	Group 1	NO
TCGA-28-2509	Group 2	NO
TCGA-28-2510	Group 1	NO
TCGA-28-2513	Group 2	NO
TCGA-28-2514	Group 1	NO
TCGA-28-5204	Group 1	NO
TCGA-28-5207	Group 1	NO
TCGA-28-5208	Group 1	NO
TCGA-28-5209	Group 2	NO
TCGA-28-5211	Group 1	NO
TCGA-28-5213	Group 1	NO
TCGA-28-5214	Group 2	NO
TCGA-28-5215	Group 1	NO
TCGA-28-5216	Group 2	NO
TCGA-28-5218	Group 2	NO
TCGA-28-5219	Group 1	NO
TCGA-28-5220	Group 1	NO
TCGA-28-6450	Group 2	NO
TCGA-32-1970	Group 2	NO
TCGA-32-1977	Group 2	NO
TCGA-32-1979	Group 2	NO
TCGA-32-1980	Group 1	NO
TCGA-32-1982	Group 2	NO
TCGA-32-1986	Group 1	NO
TCGA-32-1991	Group 1	NO
TCGA-32-2491	Group 2	NO
TCGA-32-2494	Group 1	NO
TCGA-32-2495	Group 2	NO
TCGA-32-2615	Group 1	NO
TCGA-32-2632	Group 2	NO
TCGA-32-2634	Group 2	NO
TCGA-32-2638	Group 2	NO
TCGA-32-4210	Group 2	NO
TCGA-32-4211	Group 1	NO
TCGA-32-4213	Group 1	NO
TCGA-32-4719	Group 1	NO
TCGA-32-5222	Group 2	NO
TCGA-41-2571	Group 1	NO
TCGA-41-2572	Group 2	NO
TCGA-41-2573	Group 1	NO
TCGA-41-2575	Group 1	NO
TCGA-41-3392	Group 1	NO
TCGA-41-3393	Group 2	NO
TCGA-41-3915	Group 2	NO
TCGA-41-4097	Group 1	NO
TCGA-41-5651	Group 1	NO
TCGA-41-6646	Group 1	NO
TCGA-74-6573	Group 1	NO
TCGA-74-6575	Group 1	NO
TCGA-74-6577	Group 1	NO
TCGA-74-6578	Group 2	NO
TCGA-74-6584	Group 2	NO
TCGA-76-4925	Group 1	NO
TCGA-76-4926	Group 1	NO
TCGA-76-4928	Group 1	NO
TCGA-76-4929	Group 2	NO
TCGA-76-4931	Group 1	NO
TCGA-76-4934	Group 2	YES
TCGA-76-4935	Group 1	NO
TCGA-76-6191	Group 1	YES
TCGA-76-6192	Group 1	NO
TCGA-76-6193	Group 2	YES
TCGA-76-6280	Group 2	NO
TCGA-76-6282	Group 1	YES
TCGA-76-6283	Group 2	NO
TCGA-76-6285	Group 1	YES
TCGA-76-6286	Group 2	NO
TCGA-76-6656	Group 2	NO
TCGA-76-6657	Group 1	NO
TCGA-76-6660	Group 1	NO
TCGA-76-6661	Group 2	NO
TCGA-76-6662	Group 1	NO
TCGA-76-6663	Group 2	NO
TCGA-76-6664	Group 1	NO
TCGA-81-5910	Group 1	NO
TCGA-81-5911	Group 2	NO
TCGA-87-5896	Group 1	NO

## Sheet: Suppl Table 2
Supplementary Table 2. TCIA scanner details
TCGA_ID	MRI Sequence	Scanner Manufacturer	Magnetic Field Strength (Tesla)	Instrument	Repetition Time (milliseconds)	Echo Time (milliseconds)	Pulse Sequence Type	Flip Angle Value (degrees)	Inversion Time (milliseconds)	Institution
TCGA-02-0033	FLAIR	GE MEDICAL SYSTEMS	1.5	GENESIS_SIGNA	10002	147	IR	90	2200	MD Anderson Cancer Center, Houston, TX
TCGA-02-0033	T1	GE MEDICAL SYSTEMS	1.5	GENESIS_SIGNA	416.664	8	SE	90		MD Anderson Cancer Center, Houston, TX
TCGA-02-0033	T1ce	GE MEDICAL SYSTEMS	1.5	GENESIS_SIGNA	583.332	8	SE	90		MD Anderson Cancer Center, Houston, TX
TCGA-02-0033	T2	GE MEDICAL SYSTEMS	1.5	GENESIS_SIGNA	3500	98	SE	90		MD Anderson Cancer Center, Houston, TX
TCGA-06-0132	FLAIR		1.5		10004	155	IR	90	2200	Henry Ford Hospital, Detroit, MI
TCGA-06-0132	T1		1.5		500	14	SE	90		Henry Ford Hospital, Detroit, MI
TCGA-06-0132	T1ce		1.5		500	13	SE	90		Henry Ford Hospital, Detroit, MI
TCGA-06-0132	T2		1.5		3500	20	SE	90		Henry Ford Hospital, Detroit, MI
TCGA-06-0139	FLAIR		3		10002	125.4	IR	90	2250	Henry Ford Hospital, Detroit, MI
TCGA-06-0139	T1		3		3062.58	6.356	IR	90	1238	Henry Ford Hospital, Detroit, MI
TCGA-06-0139	T1ce		3		3062.5	6.356	IR	90	1238	Henry Ford Hospital, Detroit, MI
TCGA-06-0139	T2		3		3000	103.464	SE	90	0	Henry Ford Hospital, Detroit, MI
TCGA-06-0154	FLAIR				1000	155	flair		2200	Henry Ford Hospital, Detroit, MI
TCGA-06-0154	T1				500	8	memp	90	0	Henry Ford Hospital, Detroit, MI
TCGA-06-0154	T1ce				500	8	memp	90	0	Henry Ford Hospital, Detroit, MI
TCGA-06-0154	T2				3500	22	fse	90	0	Henry Ford Hospital, Detroit, MI
TCGA-06-0166	FLAIR				10004	155	flair	90	2200	Henry Ford Hospital, Detroit, MI
TCGA-06-0166	T1				500	14	memp	90	0	Henry Ford Hospital, Detroit, MI
TCGA-06-0166	T1ce				500	14	memp	90	0	Henry Ford Hospital, Detroit, MI
TCGA-06-0166	T2				3500	22	fse	90	0	Henry Ford Hospital, Detroit, MI
TCGA-06-0168	FLAIR		1.5		10004	155	IR	90	2200	Henry Ford Hospital, Detroit, MI
TCGA-06-0168	T1		1.5		500	14	SE	90		Henry Ford Hospital, Detroit, MI
TCGA-06-0168	T1ce		1.5		500	14	SE	90		Henry Ford Hospital, Detroit, MI
TCGA-06-0168	T2		1.5		3500	20	SE	90		Henry Ford Hospital, Detroit, MI
TCGA-06-0189	FLAIR	GE MEDICAL SYSTEMS	3	SIGNA EXCITE	10002	125.4	IR	90	2250	Henry Ford Hospital, Detroit, MI
TCGA-06-0189	T1	GE MEDICAL SYSTEMS	3	SIGNA EXCITE	3256.32	6.356	IR	90	1238	Henry Ford Hospital, Detroit, MI
TCGA-06-0189	T1ce	GE MEDICAL SYSTEMS	3	SIGNA EXCITE	2720.75	6.356	IR	90	1154	Henry Ford Hospital, Detroit, MI
TCGA-06-0189	T2	GE MEDICAL SYSTEMS	3	SIGNA EXCITE	3000	103.464	SE	90	0	Henry Ford Hospital, Detroit, MI
TCGA-06-0238	FLAIR	GE MEDICAL SYSTEMS	3	SIGNA EXCITE	10002	125.4	IR	90	2250	Henry Ford Hospital, Detroit, MI
TCGA-06-0238	T1	GE MEDICAL SYSTEMS	3	SIGNA EXCITE	3026.5	6.356	IR	90	1238	Henry Ford Hospital, Detroit, MI
TCGA-06-0238	T1ce	GE MEDICAL SYSTEMS	3	SIGNA EXCITE	3026.5	6.356	IR	90	1238	Henry Ford Hospital, Detroit, MI
TCGA-06-0238	T2	GE MEDICAL SYSTEMS	3	SIGNA EXCITE	3000	103.464	SE	90	0	Henry Ford Hospital, Detroit, MI
TCGA-06-0241	FLAIR		3		10002	125.4	IR	90	2250	Henry Ford Hospital, Detroit, MI
TCGA-06-0241	T1		3		3108.73	6.356	IR	90	1238	Henry Ford Hospital, Detroit, MI
TCGA-06-0241	T1ce		3		3000	6.356	IR	90	1238	Henry Ford Hospital, Detroit, MI
TCGA-06-0241	T2		3		3000	103.464	SE	90	0	Henry Ford Hospital, Detroit, MI
TCGA-06-0646	FLAIR		3		10002	125.4	IR	90	2250	Henry Ford Hospital, Detroit, MI
TCGA-06-0646	T1		3		3054.3	6.356	IR	90	1238	Henry Ford Hospital, Detroit, MI
TCGA-06-0646	T1ce		3		3054.22	6.356	IR	90	1238	Henry Ford Hospital, Detroit, MI
TCGA-06-0646	T2		3		3000	103.464	SE	90	0	Henry Ford Hospital, Detroit, MI
TCGA-06-0648	FLAIR		3		10002	125.4	IR	90	2250	Henry Ford Hospital, Detroit, MI
TCGA-06-0648	T1		3		3000.01	6.356	IR	90	1238	Henry Ford Hospital, Detroit, MI
TCGA-06-0648	T1ce		3		3161.55	6.356	IR	90	1238	Henry Ford Hospital, Detroit, MI
TCGA-06-0648	T2		3		3000	103.464	SE	90	0	Henry Ford Hospital, Detroit, MI
TCGA-06-5412	FLAIR		3		10002	125.4	SE\IR	90	2250	Henry Ford Hospital, Detroit, MI
TCGA-06-5412	T1		3		2039.94	6.356	SE\IR	90	883	Henry Ford Hospital, Detroit, MI
TCGA-06-5412	T1ce		3		2969.99	6.356	SE\IR	90	1238	Henry Ford Hospital, Detroit, MI
TCGA-06-5412	T2		3		4000	103.464	SE	90	0	Henry Ford Hospital, Detroit, MI
TCGA-06-5413	FLAIR		3		8002	125.4	SE\IR	90	2250	Henry Ford Hospital, Detroit, MI
TCGA-06-5413	T1		3		2551.56	6.484	SE\IR	90	1022	Henry Ford Hospital, Detroit, MI
TCGA-06-5413	T1ce		3		3042.02	6.484	SE\IR	90	1238	Henry Ford Hospital, Detroit, MI
TCGA-06-5413	T2		3		4000	105.192	SE	90	0	Henry Ford Hospital, Detroit, MI
TCGA-12-0616	FLAIR	SIEMENS	2.89362	Trio	9000	121	IR\SE	150	2200	Duke University School of Medicine, Durham, NC
TCGA-12-0616	T1	SIEMENS	2.89362	Trio	800	10	SE	90		Duke University School of Medicine, Durham, NC
TCGA-12-0616	T1ce	SIEMENS	2.89362	Trio	2100	5.26	IR\GR	8	1100	Duke University School of Medicine, Durham, NC
TCGA-12-0616	T2	SIEMENS	2.89362	Trio	3500	116	SE	180		Duke University School of Medicine, Durham, NC
TCGA-19-2624	FLAIR	SIEMENS	1.5	Avanto	9000	109	SE\IR	150	2500	CWRU School of Medicine, Cleveland, OH
TCGA-19-2624	T1	SIEMENS	1.5	Avanto	586	14	SE	70		CWRU School of Medicine, Cleveland, OH
TCGA-19-2624	T1ce	SIEMENS	1.5	Avanto	2160	2.81	GR\IR	15	1100	CWRU School of Medicine, Cleveland, OH
TCGA-19-2624	T2	SIEMENS	1.5	Avanto	4650	96	SE	150		CWRU School of Medicine, Cleveland, OH
TCGA-19-2631	FLAIR	SIEMENS	1.5	Avanto	9000	109	SE\IR	150	2500	CWRU School of Medicine, Cleveland, OH
TCGA-19-2631	T1	SIEMENS	1.5	Avanto	532	10	SE	90		CWRU School of Medicine, Cleveland, OH
TCGA-19-2631	T1ce	SIEMENS	1.5	Avanto	718	17	SE	90		CWRU School of Medicine, Cleveland, OH
TCGA-19-2631	T2	SIEMENS	1.5	Avanto	3800	95	SE	150		CWRU School of Medicine, Cleveland, OH
TCGA-19-5951	FLAIR	SIEMENS	3	Verio	9000	94	SE\IR	150	2500	CWRU School of Medicine, Cleveland, OH
TCGA-19-5951	T1	SIEMENS	3	Verio	2800	19	SE\IR	150	701.1	CWRU School of Medicine, Cleveland, OH
TCGA-19-5951	T1ce	SIEMENS	3	Verio	250	2.48	GR	70		CWRU School of Medicine, Cleveland, OH
TCGA-19-5951	T2	SIEMENS	3	Verio	5500	96	SE	150		CWRU School of Medicine, Cleveland, OH
TCGA-19-5954	FLAIR	SIEMENS	3	Verio	9000	94	SE\IR	150	2500	CWRU School of Medicine, Cleveland, OH
TCGA-19-5954	T1	SIEMENS	3	Verio	1900	2.75	GR\IR	9	900	CWRU School of Medicine, Cleveland, OH
TCGA-19-5954	T1ce	SIEMENS	3	Verio	1900	2.75	GR\IR	9	900	CWRU School of Medicine, Cleveland, OH
TCGA-19-5954	T2	SIEMENS	3	Verio	5500	93	SE	150		CWRU School of Medicine, Cleveland, OH
TCGA-19-5958	FLAIR	SIEMENS	3	Verio	9000	94	SE\IR	150	2500	CWRU School of Medicine, Cleveland, OH
TCGA-19-5958	T1	SIEMENS	3	Verio	1900	2.75	GR\IR	9	900	CWRU School of Medicine, Cleveland, OH
TCGA-19-5958	T1ce	SIEMENS	3	Verio	1900	2.75	GR\IR	9	900	CWRU School of Medicine, Cleveland, OH
TCGA-19-5958	T2	SIEMENS	3	Verio	5500	93	SE	150		CWRU School of Medicine, Cleveland, OH
TCGA-27-1834	FLAIR	SIEMENS	1.5	Avanto	8200	91	SE\IR	150	2500	Fondazione IRCCS Instituto Neuroligico C. Besta, Milan Italy
TCGA-27-1834	T1	SIEMENS	1.5	Avanto	477	10	SE	70		Fondazione IRCCS Instituto Neuroligico C. Besta, Milan Italy
TCGA-27-1834	T1ce	SIEMENS	1.5	Avanto	477	10	SE	70		Fondazione IRCCS Instituto Neuroligico C. Besta, Milan Italy
TCGA-27-1834	T2	SIEMENS	1.5	Avanto	3621.9	13	SE	150		Fondazione IRCCS Instituto Neuroligico C. Besta, Milan Italy
TCGA-27-1838	FLAIR	Philips Medical Systems	0.5	Intera	6000	120	IR	90	1900	Fondazione IRCCS Instituto Neuroligico C. Besta, Milan Italy
TCGA-27-1838	T1	Philips Medical Systems	0.5	Intera	542.022	15	SE	60		Fondazione IRCCS Instituto Neuroligico C. Besta, Milan Italy
TCGA-27-1838	T1ce	Philips Medical Systems	0.5	Intera	542.022	15	SE	60		Fondazione IRCCS Instituto Neuroligico C. Besta, Milan Italy
TCGA-27-1838	T2	Philips Medical Systems	0.5	Intera	2219.56	20	SE	90		Fondazione IRCCS Instituto Neuroligico C. Besta, Milan Italy
TCGA-27-2526	FLAIR	Philips Medical Systems	0.5	Intera	11000	140	IR	90	2800	Fondazione IRCCS Instituto Neuroligico C. Besta, Milan Italy
TCGA-27-2526	T1	Philips Medical Systems	0.5	Intera	541.926	15	SE	60		Fondazione IRCCS Instituto Neuroligico C. Besta, Milan Italy
TCGA-27-2526	T1ce	Philips Medical Systems	0.5	Intera	30.3	13.8115	GR	30		Fondazione IRCCS Instituto Neuroligico C. Besta, Milan Italy
TCGA-27-2526	T2	Philips Medical Systems	0.5	Intera	2219.56	20	SE	90		Fondazione IRCCS Instituto Neuroligico C. Besta, Milan Italy
TCGA-76-6191	FLAIR	SIEMENS	1.49381	MAGNETOM VISION	9000	105	IR	180	2340	Thomas Jefferson University, Philadelphia, PA
TCGA-76-6191	T1	SIEMENS	1.49381	MAGNETOM VISION	440	12	RM	70		Thomas Jefferson University, Philadelphia, PA
TCGA-76-6191	T1ce	SIEMENS	1.49381	MAGNETOM VISION	600	14	RM	70		Thomas Jefferson University, Philadelphia, PA
TCGA-76-6191	T2	SIEMENS	1.49381	MAGNETOM VISION	2020	20	RM	90		Thomas Jefferson University, Philadelphia, PA
TCGA-76-6282	FLAIR	SIEMENS	1.49381	MAGNETOM VISION	9000	105	IR	180	2340	Thomas Jefferson University, Philadelphia, PA
TCGA-76-6282	T1	SIEMENS	1.49381	MAGNETOM VISION	540	12	RM	70		Thomas Jefferson University, Philadelphia, PA
TCGA-76-6282	T1ce	SIEMENS	1.49381	MAGNETOM VISION	15	7	IR	15	300	Thomas Jefferson University, Philadelphia, PA
TCGA-76-6282	T2	SIEMENS	1.49381	MAGNETOM VISION	2020	20	RM	90		Thomas Jefferson University, Philadelphia, PA
TCGA-76-6285	FLAIR	SIEMENS	1.49381	MAGNETOM VISION	9000	105	IR	180	2340	Thomas Jefferson University, Philadelphia, PA
TCGA-76-6285	T1	SIEMENS	1.49381	MAGNETOM VISION	440	12	RM	70		Thomas Jefferson University, Philadelphia, PA
TCGA-76-6285	T1ce	SIEMENS	1.49381	MAGNETOM VISION	440	12	RM	70		Thomas Jefferson University, Philadelphia, PA
TCGA-76-6285	T2	SIEMENS	1.49381	MAGNETOM VISION	4700	120	RM	180		Thomas Jefferson University, Philadelphia, PA
TCGA-02-0047	FLAIR	GE MEDICAL SYSTEMS	1.5	GENESIS_SIGNA	10002	147	IR	90	2200	MD Anderson Cancer Center, Houston, TX
TCGA-02-0047	T1	GE MEDICAL SYSTEMS	1.5	GENESIS_SIGNA	416.664	8	SE	90		MD Anderson Cancer Center, Houston, TX
TCGA-02-0047	T1ce	GE MEDICAL SYSTEMS	1.5	GENESIS_SIGNA	583.332	8	SE	90		MD Anderson Cancer Center, Houston, TX
TCGA-02-0047	T2	GE MEDICAL SYSTEMS	1.5	GENESIS_SIGNA	3500	98	SE	90		MD Anderson Cancer Center, Houston, TX
TCGA-06-0122	FLAIR		3		10002	125.4	IR	90	2250	Henry Ford Hospital, Detroit, MI
TCGA-06-0122	T1		3		3000.01	6.356	IR	90	1238	Henry Ford Hospital, Detroit, MI
TCGA-06-0122	T1ce		3		3181.81	6.356	IR	90	1238	Henry Ford Hospital, Detroit, MI
TCGA-06-0122	T2		3		3000	103.464	SE	90	0	Henry Ford Hospital, Detroit, MI
TCGA-06-0137	FLAIR		1.5		10004	155	IR	90	2200	Henry Ford Hospital, Detroit, MI
TCGA-06-0137	T1		1.5		500	14	SE	90		Henry Ford Hospital, Detroit, MI
TCGA-06-0137	T1ce		1.5		500	14	SE	90		Henry Ford Hospital, Detroit, MI
TCGA-06-0137	T2		1.5		3500	20	SE	90		Henry Ford Hospital, Detroit, MI
TCGA-06-0145	FLAIR	GE MEDICAL SYSTEMS	1.5	GENESIS_SIGNA	10004	155	IR	90	2200	Henry Ford Hospital, Detroit, MI
TCGA-06-0145	T1	GE MEDICAL SYSTEMS	1.5	GENESIS_SIGNA	500	14	SE	90		Henry Ford Hospital, Detroit, MI
TCGA-06-0145	T1ce	GE MEDICAL SYSTEMS	1.5	GENESIS_SIGNA	500	14	SE	90		Henry Ford Hospital, Detroit, MI
TCGA-06-0145	T2	GE MEDICAL SYSTEMS	1.5	GENESIS_SIGNA	3500	20	SE	90		Henry Ford Hospital, Detroit, MI
TCGA-06-0158	FLAIR				10004	155	flair	90	2200	Henry Ford Hospital, Detroit, MI
TCGA-06-0158	T1				500	14	memp	90	0	Henry Ford Hospital, Detroit, MI
TCGA-06-0158	T1ce				500	14	memp	90	0	Henry Ford Hospital, Detroit, MI
TCGA-06-0158	T2				3500	22	fse	90	0	Henry Ford Hospital, Detroit, MI
TCGA-06-0174	FLAIR	GE MEDICAL SYSTEMS	3	GENESIS_SIGNA	10002	123.5	IR	90	2250	MD Anderson Cancer Center, Houston, TX
TCGA-06-0174	T1	GE MEDICAL SYSTEMS	3	GENESIS_SIGNA	2875.61	8.104	RM	90	860	MD Anderson Cancer Center, Houston, TX
TCGA-06-0174	T1ce	GE MEDICAL SYSTEMS	3	GENESIS_SIGNA	2808.5	8.104	RM	90	860	MD Anderson Cancer Center, Houston, TX
TCGA-06-0174	T2	GE MEDICAL SYSTEMS	3	GENESIS_SIGNA	3766.66	104.972	RM	90		MD Anderson Cancer Center, Houston, TX
TCGA-06-0184	FLAIR		1.5		10004	149.544	IR	90	2200	Henry Ford Hospital, Detroit, MI
TCGA-06-0184	T1		1.5		550	14	SE	90	0	Henry Ford Hospital, Detroit, MI
TCGA-06-0184	T1ce		1.5		516.664	13	SE	90	0	Henry Ford Hospital, Detroit, MI
TCGA-06-0184	T2		1.5		3500	23.688	SE	90	0	Henry Ford Hospital, Detroit, MI
TCGA-06-0185	FLAIR		1.5		10004	155	IR	90	2200	Henry Ford Hospital, Detroit, MI
TCGA-06-0185	T1		1.5		500	14	SE	90		Henry Ford Hospital, Detroit, MI
TCGA-06-0185	T1ce		1.5		500	13	SE	90		Henry Ford Hospital, Detroit, MI
TCGA-06-0185	T2		1.5		3500	20	SE	90		Henry Ford Hospital, Detroit, MI
TCGA-06-0188	FLAIR		1.5		10004	155	IR	90	2200	Henry Ford Hospital, Detroit, MI
TCGA-06-0188	T1		1.5		516.664	14	SE	90		Henry Ford Hospital, Detroit, MI
TCGA-06-0188	T1ce		1.5		500	13	SE	90		Henry Ford Hospital, Detroit, MI
TCGA-06-0188	T2		1.5		3716.66	80	SE	90		Henry Ford Hospital, Detroit, MI
TCGA-06-0192	FLAIR		3		10002	125.4	IR	90	2250	Henry Ford Hospital, Detroit, MI
TCGA-06-0192	T1		3		3000.01	6.356	IR	90	1238	Henry Ford Hospital, Detroit, MI
TCGA-06-0192	T1ce		3		3189.01	6.356	IR	90	1238	Henry Ford Hospital, Detroit, MI
TCGA-06-0192	T2		3		3000	103.464	SE	90	0	Henry Ford Hospital, Detroit, MI
TCGA-06-0213	FLAIR				10002	155	flair	90	2200	Henry Ford Hospital, Detroit, MI
TCGA-06-0213	T1				500	14	memp	90	0	Henry Ford Hospital, Detroit, MI
TCGA-06-0213	T1ce				500	14	memp	90	0	Henry Ford Hospital, Detroit, MI
TCGA-06-0213	T2				3500	88	fse	90	0	Henry Ford Hospital, Detroit, MI
TCGA-06-0237	FLAIR		1.5		10004	155	IR	90	2200	MD Anderson Cancer Center, Houston, TX
TCGA-06-0237	T1		1.5		500	14	SE	90		MD Anderson Cancer Center, Houston, TX
TCGA-06-0237	T1ce		1.5		500	13	SE	90		MD Anderson Cancer Center, Houston, TX
TCGA-06-0237	T2		1.5		3500	20	SE	90		MD Anderson Cancer Center, Houston, TX
TCGA-06-0644	FLAIR		3		10002	125.4	IR	90	2250	Henry Ford Hospital, Detroit, MI
TCGA-06-0644	T1		3		3228.66	6.356	IR	90	1238	Henry Ford Hospital, Detroit, MI
TCGA-06-0644	T1ce		3		3228.58	6.356	IR	90	1238	Henry Ford Hospital, Detroit, MI
TCGA-06-0644	T2		3		3000	103.464	SE	90	0	Henry Ford Hospital, Detroit, MI
TCGA-06-0645	FLAIR		1.5		10004	153.978	IR	90	2200	MD Anderson Cancer Center, Houston, TX
TCGA-06-0645	T1		1.5		5400	2.453	SE	90	800	MD Anderson Cancer Center, Houston, TX
TCGA-06-0645	T1ce		1.5		5400	2.453	SE	90	800	MD Anderson Cancer Center, Houston, TX
TCGA-06-0645	T2		1.5		5400	2.453	SE	90	800	MD Anderson Cancer Center, Houston, TX
TCGA-06-0649	FLAIR		1		11000	140	IR	90	2800	Henry Ford Hospital, Detroit, MI
TCGA-06-0649	T1		1		696.678	15	SE	62		Henry Ford Hospital, Detroit, MI
TCGA-06-0649	T1ce		1		696.678	15	SE	62		Henry Ford Hospital, Detroit, MI
TCGA-06-0649	T2		1		5780.36	110	SE	90		Henry Ford Hospital, Detroit, MI
TCGA-12-3650	FLAIR	GE MEDICAL SYSTEMS	1.5	SIGNA HDx	8000	135.648	SE\\\\	90	2000	Duke University School of Medicine, Durham, NC
TCGA-12-3650	T1	GE MEDICAL SYSTEMS	1.5	SIGNA HDx	750	10.344	SE\\\\	90	0	Duke University School of Medicine, Durham, NC
TCGA-12-3650	T1ce	GE MEDICAL SYSTEMS	1.5	SIGNA HDx	750	10.344	SE\\\\	90	0	Duke University School of Medicine, Durham, NC
TCGA-12-3650	T2	GE MEDICAL SYSTEMS	1.5	SIGNA HDx	6000	115.36	SE\\\\	90		Duke University School of Medicine, Durham, NC
TCGA-14-0789	FLAIR	Philips Medical Systems	1.5	Intera	11000	140	IR	90	2600	Emory University, Atlanta, GA
TCGA-14-0789	T1	Philips Medical Systems	1.5	Intera	565	12	SE	90		Emory University, Atlanta, GA
TCGA-14-0789	T1ce	Philips Medical Systems	1.5	Intera	565	12	SE	90		Emory University, Atlanta, GA
TCGA-14-0789	T2	Philips Medical Systems	1.5	Intera	5000	100	SE	90		Emory University, Atlanta, GA
TCGA-14-1829	FLAIR	SIEMENS	1.5	Avanto	10000	130	SE\IR	180	2700	Emory University, Atlanta, GA
TCGA-14-1829	T1	SIEMENS	1.5	Avanto	454	17	SE	76		Emory University, Atlanta, GA
TCGA-14-1829	T1ce	SIEMENS	1.5	Avanto	25	9	GR	35		Emory University, Atlanta, GA
TCGA-14-1829	T2	SIEMENS	1.5	Avanto	4450	110	SE	180		Emory University, Atlanta, GA
TCGA-19-1390	FLAIR	SIEMENS	1.5	Symphony	9000	129	IR\SE	150	2500	CWRU School of Medicine, Cleveland, OH
TCGA-19-1390	T1	SIEMENS	1.5	Symphony	587	15	SE	90		CWRU School of Medicine, Cleveland, OH
TCGA-19-1390	T1ce	SIEMENS	1.5	Symphony	2160	3.45	IR\GR	15	1100	CWRU School of Medicine, Cleveland, OH
TCGA-19-1390	T2	SIEMENS	1.5	Symphony	4000	100	SE	150		CWRU School of Medicine, Cleveland, OH
TCGA-76-4934	FLAIR	Philips Medical Systems	3	Achieva	11000	125	IR	90	2850	Thomas Jefferson University, Philadelphia, PA
TCGA-76-4934	T1	Philips Medical Systems	3	Achieva	565.077	10.3	SE	90		Thomas Jefferson University, Philadelphia, PA
TCGA-76-4934	T1ce	Philips Medical Systems	3	Achieva	699.84	10	SE	90		Thomas Jefferson University, Philadelphia, PA
TCGA-76-4934	T2	Philips Medical Systems	3	Achieva	3361.03	100	SE	90		Thomas Jefferson University, Philadelphia, PA
TCGA-76-6193	FLAIR	SIEMENS	1.49381	MAGNETOM VISION	9000	105	IR	180	2340	Thomas Jefferson University, Philadelphia, PA
TCGA-76-6193	T1	SIEMENS	1.49381	MAGNETOM VISION	540	12	RM	70		Thomas Jefferson University, Philadelphia, PA
TCGA-76-6193	T1ce	SIEMENS	1.49381	MAGNETOM VISION	15	7	IR	15	300	Thomas Jefferson University, Philadelphia, PA
TCGA-76-6193	T2	SIEMENS	1.49381	MAGNETOM VISION	2020	20	RM	90		Thomas Jefferson University, Philadelphia, PA

## Sheet: Suppl Table 3
Supplementary Table 3. Image transformations
exponential
lbp-3D-k
lbp-3D-m1
lbp-3D-m2
log-sigma-1-mm-3D
log-sigma-3-mm-3D
log-sigma-5-mm-3D
logarithm
original
square
squareroot
wavelet-HHH
wavelet-HHL
wavelet-HLH
wavelet-HLL
wavelet-LHH
wavelet-LHL
wavelet-LLH
wavelet-LLL

## Sheet: Suppl Table 4
Supplementary Table 4. MR modalities
t1ce
flair
t2
t1

## Sheet: Suppl Table 5
Supplementary Table 5. Tumor regions
enhancing (enh)
necrotic (nec)
T2 abnormality (edema)
tumor core (core)
whole tumor (wt)

## Sheet: Suppl Table 6
Supplementary Table 6. 35,403 Radiomic features
t1ce_wt_original_firstorder_10Percentile
t1ce_wt_original_firstorder_90Percentile
t1ce_wt_original_firstorder_Energy
t1ce_wt_original_firstorder_Entropy
t1ce_wt_original_firstorder_InterquartileRange
t1ce_wt_original_firstorder_Kurtosis
t1ce_wt_original_firstorder_Maximum
t1ce_wt_original_firstorder_MeanAbsoluteDeviation
t1ce_wt_original_firstorder_Mean
t1ce_wt_original_firstorder_Median
t1ce_wt_original_firstorder_Minimum
t1ce_wt_original_firstorder_Range
t1ce_wt_original_firstorder_RobustMeanAbsoluteDeviation
t1ce_wt_original_firstorder_RootMeanSquared
t1ce_wt_original_firstorder_Skewness
t1ce_wt_original_firstorder_TotalEnergy
t1ce_wt_original_firstorder_Uniformity
t1ce_wt_original_firstorder_Variance
t1ce_wt_original_glcm_Autocorrelation
t1ce_wt_original_glcm_ClusterProminence
t1ce_wt_original_glcm_ClusterShade
t1ce_wt_original_glcm_ClusterTendency
t1ce_wt_original_glcm_Contrast
t1ce_wt_original_glcm_Correlation
t1ce_wt_original_glcm_DifferenceAverage
t1ce_wt_original_glcm_DifferenceEntropy
t1ce_wt_original_glcm_DifferenceVariance
t1ce_wt_original_glcm_Id
t1ce_wt_original_glcm_Idm
t1ce_wt_original_glcm_Idmn
t1ce_wt_original_glcm_Idn
t1ce_wt_original_glcm_Imc1
t1ce_wt_original_glcm_Imc2
t1ce_wt_original_glcm_InverseVariance
t1ce_wt_original_glcm_JointAverage
t1ce_wt_original_glcm_JointEnergy
t1ce_wt_original_glcm_JointEntropy
t1ce_wt_original_glcm_MCC
t1ce_wt_original_glcm_MaximumProbability
t1ce_wt_original_glcm_SumAverage
t1ce_wt_original_glcm_SumEntropy
t1ce_wt_original_glcm_SumSquares
t1ce_wt_original_glrlm_GrayLevelNonUniformity
t1ce_wt_original_glrlm_GrayLevelNonUniformityNormalized
t1ce_wt_original_glrlm_GrayLevelVariance
t1ce_wt_original_glrlm_HighGrayLevelRunEmphasis
t1ce_wt_original_glrlm_LongRunEmphasis
t1ce_wt_original_glrlm_LongRunHighGrayLevelEmphasis
t1ce_wt_original_glrlm_LongRunLowGrayLevelEmphasis
t1ce_wt_original_glrlm_LowGrayLevelRunEmphasis
t1ce_wt_original_glrlm_RunEntropy
t1ce_wt_original_glrlm_RunLengthNonUniformity
t1ce_wt_original_glrlm_RunLengthNonUniformityNormalized
t1ce_wt_original_glrlm_RunPercentage
t1ce_wt_original_glrlm_RunVariance
t1ce_wt_original_glrlm_ShortRunEmphasis
t1ce_wt_original_glrlm_ShortRunHighGrayLevelEmphasis
t1ce_wt_original_glrlm_ShortRunLowGrayLevelEmphasis
t1ce_wt_original_glszm_GrayLevelNonUniformity
t1ce_wt_original_glszm_GrayLevelNonUniformityNormalized
t1ce_wt_original_glszm_GrayLevelVariance
t1ce_wt_original_glszm_HighGrayLevelZoneEmphasis
t1ce_wt_original_glszm_LargeAreaEmphasis
t1ce_wt_original_glszm_LargeAreaHighGrayLevelEmphasis
t1ce_wt_original_glszm_LargeAreaLowGrayLevelEmphasis
t1ce_wt_original_glszm_LowGrayLevelZoneEmphasis
t1ce_wt_original_glszm_SizeZoneNonUniformity
t1ce_wt_original_glszm_SizeZoneNonUniformityNormalized
t1ce_wt_original_glszm_SmallAreaEmphasis
t1ce_wt_original_glszm_SmallAreaHighGrayLevelEmphasis
t1ce_wt_original_glszm_SmallAreaLowGrayLevelEmphasis
t1ce_wt_original_glszm_ZoneEntropy
t1ce_wt_original_glszm_ZonePercentage
t1ce_wt_original_glszm_ZoneVariance
t1ce_wt_original_gldm_DependenceEntropy
t1ce_wt_original_gldm_DependenceNonUniformity
t1ce_wt_original_gldm_DependenceNonUniformityNormalized
t1ce_wt_original_gldm_DependenceVariance
t1ce_wt_original_gldm_GrayLevelNonUniformity
t1ce_wt_original_gldm_GrayLevelVariance
t1ce_wt_original_gldm_HighGrayLevelEmphasis
t1ce_wt_original_gldm_LargeDependenceEmphasis
t1ce_wt_original_gldm_LargeDependenceHighGrayLevelEmphasis
t1ce_wt_original_gldm_LargeDependenceLowGrayLevelEmphasis
t1ce_wt_original_gldm_LowGrayLevelEmphasis
t1ce_wt_original_gldm_SmallDependenceEmphasis
t1ce_wt_original_gldm_SmallDependenceHighGrayLevelEmphasis
t1ce_wt_original_gldm_SmallDependenceLowGrayLevelEmphasis
t1ce_wt_original_ngtdm_Busyness
t1ce_wt_original_ngtdm_Coarseness
t1ce_wt_original_ngtdm_Complexity
t1ce_wt_original_ngtdm_Contrast
t1ce_wt_original_ngtdm_Strength
t1ce_wt_log-sigma-1-mm-3D_firstorder_10Percentile
t1ce_wt_log-sigma-1-mm-3D_firstorder_90Percentile
t1ce_wt_log-sigma-1-mm-3D_firstorder_Energy
t1ce_wt_log-sigma-1-mm-3D_firstorder_Entropy
t1ce_wt_log-sigma-1-mm-3D_firstorder_InterquartileRange
t1ce_wt_log-sigma-1-mm-3D_firstorder_Kurtosis
t1ce_wt_log-sigma-1-mm-3D_firstorder_Maximum
t1ce_wt_log-sigma-1-mm-3D_firstorder_MeanAbsoluteDeviation
t1ce_wt_log-sigma-1-mm-3D_firstorder_Mean
t1ce_wt_log-sigma-1-mm-3D_firstorder_Median
t1ce_wt_log-sigma-1-mm-3D_firstorder_Minimum
t1ce_wt_log-sigma-1-mm-3D_firstorder_Range
t1ce_wt_log-sigma-1-mm-3D_firstorder_RobustMeanAbsoluteDeviation
t1ce_wt_log-sigma-1-mm-3D_firstorder_RootMeanSquared
t1ce_wt_log-sigma-1-mm-3D_firstorder_Skewness
t1ce_wt_log-sigma-1-mm-3D_firstorder_TotalEnergy
t1ce_wt_log-sigma-1-mm-3D_firstorder_Uniformity
t1ce_wt_log-sigma-1-mm-3D_firstorder_Variance
t1ce_wt_log-sigma-1-mm-3D_glcm_Autocorrelation
t1ce_wt_log-sigma-1-mm-3D_glcm_ClusterProminence
t1ce_wt_log-sigma-1-mm-3D_glcm_ClusterShade
t1ce_wt_log-sigma-1-mm-3D_glcm_ClusterTendency
t1ce_wt_log-sigma-1-mm-3D_glcm_Contrast
t1ce_wt_log-sigma-1-mm-3D_glcm_Correlation
t1ce_wt_log-sigma-1-mm-3D_glcm_DifferenceAverage
t1ce_wt_log-sigma-1-mm-3D_glcm_DifferenceEntropy
t1ce_wt_log-sigma-1-mm-3D_glcm_DifferenceVariance
t1ce_wt_log-sigma-1-mm-3D_glcm_Id
t1ce_wt_log-sigma-1-mm-3D_glcm_Idm
t1ce_wt_log-sigma-1-mm-3D_glcm_Idmn
t1ce_wt_log-sigma-1-mm-3D_glcm_Idn
t1ce_wt_log-sigma-1-mm-3D_glcm_Imc1
t1ce_wt_log-sigma-1-mm-3D_glcm_Imc2
t1ce_wt_log-sigma-1-mm-3D_glcm_InverseVariance
t1ce_wt_log-sigma-1-mm-3D_glcm_JointAverage
t1ce_wt_log-sigma-1-mm-3D_glcm_JointEnergy
t1ce_wt_log-sigma-1-mm-3D_glcm_JointEntropy
t1ce_wt_log-sigma-1-mm-3D_glcm_MCC
t1ce_wt_log-sigma-1-mm-3D_glcm_MaximumProbability
t1ce_wt_log-sigma-1-mm-3D_glcm_SumAverage
t1ce_wt_log-sigma-1-mm-3D_glcm_SumEntropy
t1ce_wt_log-sigma-1-mm-3D_glcm_SumSquares
t1ce_wt_log-sigma-1-mm-3D_glrlm_GrayLevelNonUniformity
t1ce_wt_log-sigma-1-mm-3D_glrlm_GrayLevelNonUniformityNormalized
t1ce_wt_log-sigma-1-mm-3D_glrlm_GrayLevelVariance
t1ce_wt_log-sigma-1-mm-3D_glrlm_HighGrayLevelRunEmphasis
t1ce_wt_log-sigma-1-mm-3D_glrlm_LongRunEmphasis
t1ce_wt_log-sigma-1-mm-3D_glrlm_LongRunHighGrayLevelEmphasis
t1ce_wt_log-sigma-1-mm-3D_glrlm_LongRunLowGrayLevelEmphasis
t1ce_wt_log-sigma-1-mm-3D_glrlm_LowGrayLevelRunEmphasis
t1ce_wt_log-sigma-1-mm-3D_glrlm_RunEntropy
t1ce_wt_log-sigma-1-mm-3D_glrlm_RunLengthNonUniformity
t1ce_wt_log-sigma-1-mm-3D_glrlm_RunLengthNonUniformityNormalized
t1ce_wt_log-sigma-1-mm-3D_glrlm_RunPercentage
t1ce_wt_log-sigma-1-mm-3D_glrlm_RunVariance
t1ce_wt_log-sigma-1-mm-3D_glrlm_ShortRunEmphasis
t1ce_wt_log-sigma-1-mm-3D_glrlm_ShortRunHighGrayLevelEmphasis
t1ce_wt_log-sigma-1-mm-3D_glrlm_ShortRunLowGrayLevelEmphasis
t1ce_wt_log-sigma-1-mm-3D_glszm_GrayLevelNonUniformity
t1ce_wt_log-sigma-1-mm-3D_glszm_GrayLevelNonUniformityNormalized
t1ce_wt_log-sigma-1-mm-3D_glszm_GrayLevelVariance
t1ce_wt_log-sigma-1-mm-3D_glszm_HighGrayLevelZoneEmphasis
t1ce_wt_log-sigma-1-mm-3D_glszm_LargeAreaEmphasis
t1ce_wt_log-sigma-1-mm-3D_glszm_LargeAreaHighGrayLevelEmphasis
t1ce_wt_log-sigma-1-mm-3D_glszm_LargeAreaLowGrayLevelEmphasis
t1ce_wt_log-sigma-1-mm-3D_glszm_LowGrayLevelZoneEmphasis
t1ce_wt_log-sigma-1-mm-3D_glszm_SizeZoneNonUniformity
t1ce_wt_log-sigma-1-mm-3D_glszm_SizeZoneNonUniformityNormalized
t1ce_wt_log-sigma-1-mm-3D_glszm_SmallAreaEmphasis
t1ce_wt_log-sigma-1-mm-3D_glszm_SmallAreaHighGrayLevelEmphasis
t1ce_wt_log-sigma-1-mm-3D_glszm_SmallAreaLowGrayLevelEmphasis
t1ce_wt_log-sigma-1-mm-3D_glszm_ZoneEntropy
t1ce_wt_log-sigma-1-mm-3D_glszm_ZonePercentage
t1ce_wt_log-sigma-1-mm-3D_glszm_ZoneVariance
t1ce_wt_log-sigma-1-mm-3D_gldm_DependenceEntropy
t1ce_wt_log-sigma-1-mm-3D_gldm_DependenceNonUniformity
t1ce_wt_log-sigma-1-mm-3D_gldm_DependenceNonUniformityNormalized
t1ce_wt_log-sigma-1-mm-3D_gldm_DependenceVariance
t1ce_wt_log-sigma-1-mm-3D_gldm_GrayLevelNonUniformity
t1ce_wt_log-sigma-1-mm-3D_gldm_GrayLevelVariance
t1ce_wt_log-sigma-1-mm-3D_gldm_HighGrayLevelEmphasis
t1ce_wt_log-sigma-1-mm-3D_gldm_LargeDependenceEmphasis
t1ce_wt_log-sigma-1-mm-3D_gldm_LargeDependenceHighGrayLevelEmphasis
t1ce_wt_log-sigma-1-mm-3D_gldm_LargeDependenceLowGrayLevelEmphasis
t1ce_wt_log-sigma-1-mm-3D_gldm_LowGrayLevelEmphasis
t1ce_wt_log-sigma-1-mm-3D_gldm_SmallDependenceEmphasis
t1ce_wt_log-sigma-1-mm-3D_gldm_SmallDependenceHighGrayLevelEmphasis
t1ce_wt_log-sigma-1-mm-3D_gldm_SmallDependenceLowGrayLevelEmphasis
t1ce_wt_log-sigma-1-mm-3D_ngtdm_Busyness
t1ce_wt_log-sigma-1-mm-3D_ngtdm_Coarseness
t1ce_wt_log-sigma-1-mm-3D_ngtdm_Complexity
t1ce_wt_log-sigma-1-mm-3D_ngtdm_Contrast
t1ce_wt_log-sigma-1-mm-3D_ngtdm_Strength
t1ce_wt_log-sigma-3-mm-3D_firstorder_10Percentile
t1ce_wt_log-sigma-3-mm-3D_firstorder_90Percentile
t1ce_wt_log-sigma-3-mm-3D_firstorder_Energy
t1ce_wt_log-sigma-3-mm-3D_firstorder_Entropy
t1ce_wt_log-sigma-3-mm-3D_firstorder_InterquartileRange
t1ce_wt_log-sigma-3-mm-3D_firstorder_Kurtosis
t1ce_wt_log-sigma-3-mm-3D_firstorder_Maximum
t1ce_wt_log-sigma-3-mm-3D_firstorder_MeanAbsoluteDeviation
t1ce_wt_log-sigma-3-mm-3D_firstorder_Mean
t1ce_wt_log-sigma-3-mm-3D_firstorder_Median
t1ce_wt_log-sigma-3-mm-3D_firstorder_Minimum
t1ce_wt_log-sigma-3-mm-3D_firstorder_Range
t1ce_wt_log-sigma-3-mm-3D_firstorder_RobustMeanAbsoluteDeviation
t1ce_wt_log-sigma-3-mm-3D_firstorder_RootMeanSquared
t1ce_wt_log-sigma-3-mm-3D_firstorder_Skewness
t1ce_wt_log-sigma-3-mm-3D_firstorder_TotalEnergy
t1ce_wt_log-sigma-3-mm-3D_firstorder_Uniformity
t1ce_wt_log-sigma-3-mm-3D_firstorder_Variance
t1ce_wt_log-sigma-3-mm-3D_glcm_Autocorrelation
t1ce_wt_log-sigma-3-mm-3D_glcm_ClusterProminence
t1ce_wt_log-sigma-3-mm-3D_glcm_ClusterShade
t1ce_wt_log-sigma-3-mm-3D_glcm_ClusterTendency
t1ce_wt_log-sigma-3-mm-3D_glcm_Contrast
t1ce_wt_log-sigma-3-mm-3D_glcm_Correlation
t1ce_wt_log-sigma-3-mm-3D_glcm_DifferenceAverage
t1ce_wt_log-sigma-3-mm-3D_glcm_DifferenceEntropy
t1ce_wt_log-sigma-3-mm-3D_glcm_DifferenceVariance
t1ce_wt_log-sigma-3-mm-3D_glcm_Id
t1ce_wt_log-sigma-3-mm-3D_glcm_Idm
t1ce_wt_log-sigma-3-mm-3D_glcm_Idmn
t1ce_wt_log-sigma-3-mm-3D_glcm_Idn
t1ce_wt_log-sigma-3-mm-3D_glcm_Imc1
t1ce_wt_log-sigma-3-mm-3D_glcm_Imc2
t1ce_wt_log-sigma-3-mm-3D_glcm_InverseVariance
t1ce_wt_log-sigma-3-mm-3D_glcm_JointAverage
t1ce_wt_log-sigma-3-mm-3D_glcm_JointEnergy
t1ce_wt_log-sigma-3-mm-3D_glcm_JointEntropy
t1ce_wt_log-sigma-3-mm-3D_glcm_MCC
t1ce_wt_log-sigma-3-mm-3D_glcm_MaximumProbability
t1ce_wt_log-sigma-3-mm-3D_glcm_SumAverage
t1ce_wt_log-sigma-3-mm-3D_glcm_SumEntropy
t1ce_wt_log-sigma-3-mm-3D_glcm_SumSquares
t1ce_wt_log-sigma-3-mm-3D_glrlm_GrayLevelNonUniformity
t1ce_wt_log-sigma-3-mm-3D_glrlm_GrayLevelNonUniformityNormalized
t1ce_wt_log-sigma-3-mm-3D_glrlm_GrayLevelVariance
t1ce_wt_log-sigma-3-mm-3D_glrlm_HighGrayLevelRunEmphasis
t1ce_wt_log-sigma-3-mm-3D_glrlm_LongRunEmphasis
t1ce_wt_log-sigma-3-mm-3D_glrlm_LongRunHighGrayLevelEmphasis
t1ce_wt_log-sigma-3-mm-3D_glrlm_LongRunLowGrayLevelEmphasis
t1ce_wt_log-sigma-3-mm-3D_glrlm_LowGrayLevelRunEmphasis
t1ce_wt_log-sigma-3-mm-3D_glrlm_RunEntropy
t1ce_wt_log-sigma-3-mm-3D_glrlm_RunLengthNonUniformity
t1ce_wt_log-sigma-3-mm-3D_glrlm_RunLengthNonUniformityNormalized
t1ce_wt_log-sigma-3-mm-3D_glrlm_RunPercentage
t1ce_wt_log-sigma-3-mm-3D_glrlm_RunVariance
t1ce_wt_log-sigma-3-mm-3D_glrlm_ShortRunEmphasis
t1ce_wt_log-sigma-3-mm-3D_glrlm_ShortRunHighGrayLevelEmphasis
t1ce_wt_log-sigma-3-mm-3D_glrlm_ShortRunLowGrayLevelEmphasis
t1ce_wt_log-sigma-3-mm-3D_glszm_GrayLevelNonUniformity
t1ce_wt_log-sigma-3-mm-3D_glszm_GrayLevelNonUniformityNormalized
t1ce_wt_log-sigma-3-mm-3D_glszm_GrayLevelVariance
t1ce_wt_log-sigma-3-mm-3D_glszm_HighGrayLevelZoneEmphasis
t1ce_wt_log-sigma-3-mm-3D_glszm_LargeAreaEmphasis
t1ce_wt_log-sigma-3-mm-3D_glszm_LargeAreaHighGrayLevelEmphasis
t1ce_wt_log-sigma-3-mm-3D_glszm_LargeAreaLowGrayLevelEmphasis
t1ce_wt_log-sigma-3-mm-3D_glszm_LowGrayLevelZoneEmphasis
t1ce_wt_log-sigma-3-mm-3D_glszm_SizeZoneNonUniformity
t1ce_wt_log-sigma-3-mm-3D_glszm_SizeZoneNonUniformityNormalized
t1ce_wt_log-sigma-3-mm-3D_glszm_SmallAreaEmphasis
t1ce_wt_log-sigma-3-mm-3D_glszm_SmallAreaHighGrayLevelEmphasis
t1ce_wt_log-sigma-3-mm-3D_glszm_SmallAreaLowGrayLevelEmphasis
t1ce_wt_log-sigma-3-mm-3D_glszm_ZoneEntropy
t1ce_wt_log-sigma-3-mm-3D_glszm_ZonePercentage
t1ce_wt_log-sigma-3-mm-3D_glszm_ZoneVariance
t1ce_wt_log-sigma-3-mm-3D_gldm_DependenceEntropy
t1ce_wt_log-sigma-3-mm-3D_gldm_DependenceNonUniformity
t1ce_wt_log-sigma-3-mm-3D_gldm_DependenceNonUniformityNormalized
t1ce_wt_log-sigma-3-mm-3D_gldm_DependenceVariance
t1ce_wt_log-sigma-3-mm-3D_gldm_GrayLevelNonUniformity
t1ce_wt_log-sigma-3-mm-3D_gldm_GrayLevelVariance
t1ce_wt_log-sigma-3-mm-3D_gldm_HighGrayLevelEmphasis
t1ce_wt_log-sigma-3-mm-3D_gldm_LargeDependenceEmphasis
t1ce_wt_log-sigma-3-mm-3D_gldm_LargeDependenceHighGrayLevelEmphasis
t1ce_wt_log-sigma-3-mm-3D_gldm_LargeDependenceLowGrayLevelEmphasis
t1ce_wt_log-sigma-3-mm-3D_gldm_LowGrayLevelEmphasis
t1ce_wt_log-sigma-3-mm-3D_gldm_SmallDependenceEmphasis
t1ce_wt_log-sigma-3-mm-3D_gldm_SmallDependenceHighGrayLevelEmphasis
t1ce_wt_log-sigma-3-mm-3D_gldm_SmallDependenceLowGrayLevelEmphasis
t1ce_wt_log-sigma-3-mm-3D_ngtdm_Busyness
t1ce_wt_log-sigma-3-mm-3D_ngtdm_Coarseness
t1ce_wt_log-sigma-3-mm-3D_ngtdm_Complexity
t1ce_wt_log-sigma-3-mm-3D_ngtdm_Contrast
t1ce_wt_log-sigma-3-mm-3D_ngtdm_Strength
t1ce_wt_log-sigma-5-mm-3D_firstorder_10Percentile
t1ce_wt_log-sigma-5-mm-3D_firstorder_90Percentile
t1ce_wt_log-sigma-5-mm-3D_firstorder_Energy
t1ce_wt_log-sigma-5-mm-3D_firstorder_Entropy
t1ce_wt_log-sigma-5-mm-3D_firstorder_InterquartileRange
t1ce_wt_log-sigma-5-mm-3D_firstorder_Kurtosis
t1ce_wt_log-sigma-5-mm-3D_firstorder_Maximum
t1ce_wt_log-sigma-5-mm-3D_firstorder_MeanAbsoluteDeviation
t1ce_wt_log-sigma-5-mm-3D_firstorder_Mean
t1ce_wt_log-sigma-5-mm-3D_firstorder_Median
t1ce_wt_log-sigma-5-mm-3D_firstorder_Minimum
t1ce_wt_log-sigma-5-mm-3D_firstorder_Range
t1ce_wt_log-sigma-5-mm-3D_firstorder_RobustMeanAbsoluteDeviation
t1ce_wt_log-sigma-5-mm-3D_firstorder_RootMeanSquared
t1ce_wt_log-sigma-5-mm-3D_firstorder_Skewness
t1ce_wt_log-sigma-5-mm-3D_firstorder_TotalEnergy
t1ce_wt_log-sigma-5-mm-3D_firstorder_Uniformity
t1ce_wt_log-sigma-5-mm-3D_firstorder_Variance
t1ce_wt_log-sigma-5-mm-3D_glcm_Autocorrelation
t1ce_wt_log-sigma-5-mm-3D_glcm_ClusterProminence
t1ce_wt_log-sigma-5-mm-3D_glcm_ClusterShade
t1ce_wt_log-sigma-5-mm-3D_glcm_ClusterTendency
t1ce_wt_log-sigma-5-mm-3D_glcm_Contrast
t1ce_wt_log-sigma-5-mm-3D_glcm_Correlation
t1ce_wt_log-sigma-5-mm-3D_glcm_DifferenceAverage
t1ce_wt_log-sigma-5-mm-3D_glcm_DifferenceEntropy
t1ce_wt_log-sigma-5-mm-3D_glcm_DifferenceVariance
t1ce_wt_log-sigma-5-mm-3D_glcm_Id
t1ce_wt_log-sigma-5-mm-3D_glcm_Idm
t1ce_wt_log-sigma-5-mm-3D_glcm_Idmn
t1ce_wt_log-sigma-5-mm-3D_glcm_Idn
t1ce_wt_log-sigma-5-mm-3D_glcm_Imc1
t1ce_wt_log-sigma-5-mm-3D_glcm_Imc2
t1ce_wt_log-sigma-5-mm-3D_glcm_InverseVariance
t1ce_wt_log-sigma-5-mm-3D_glcm_JointAverage
t1ce_wt_log-sigma-5-mm-3D_glcm_JointEnergy
t1ce_wt_log-sigma-5-mm-3D_glcm_JointEntropy
t1ce_wt_log-sigma-5-mm-3D_glcm_MCC
t1ce_wt_log-sigma-5-mm-3D_glcm_MaximumProbability
t1ce_wt_log-sigma-5-mm-3D_glcm_SumAverage
t1ce_wt_log-sigma-5-mm-3D_glcm_SumEntropy
t1ce_wt_log-sigma-5-mm-3D_glcm_SumSquares
t1ce_wt_log-sigma-5-mm-3D_glrlm_GrayLevelNonUniformity
t1ce_wt_log-sigma-5-mm-3D_glrlm_GrayLevelNonUniformityNormalized
t1ce_wt_log-sigma-5-mm-3D_glrlm_GrayLevelVariance
t1ce_wt_log-sigma-5-mm-3D_glrlm_HighGrayLevelRunEmphasis
t1ce_wt_log-sigma-5-mm-3D_glrlm_LongRunEmphasis
t1ce_wt_log-sigma-5-mm-3D_glrlm_LongRunHighGrayLevelEmphasis
t1ce_wt_log-sigma-5-mm-3D_glrlm_LongRunLowGrayLevelEmphasis
t1ce_wt_log-sigma-5-mm-3D_glrlm_LowGrayLevelRunEmphasis
t1ce_wt_log-sigma-5-mm-3D_glrlm_RunEntropy
t1ce_wt_log-sigma-5-mm-3D_glrlm_RunLengthNonUniformity
t1ce_wt_log-sigma-5-mm-3D_glrlm_RunLengthNonUniformityNormalized
t1ce_wt_log-sigma-5-mm-3D_glrlm_RunPercentage
t1ce_wt_log-sigma-5-mm-3D_glrlm_RunVariance
t1ce_wt_log-sigma-5-mm-3D_glrlm_ShortRunEmphasis
t1ce_wt_log-sigma-5-mm-3D_glrlm_ShortRunHighGrayLevelEmphasis
t1ce_wt_log-sigma-5-mm-3D_glrlm_ShortRunLowGrayLevelEmphasis
t1ce_wt_log-sigma-5-mm-3D_glszm_GrayLevelNonUniformity
t1ce_wt_log-sigma-5-mm-3D_glszm_GrayLevelNonUniformityNormalized
t1ce_wt_log-sigma-5-mm-3D_glszm_GrayLevelVariance
t1ce_wt_log-sigma-5-mm-3D_glszm_HighGrayLevelZoneEmphasis
t1ce_wt_log-sigma-5-mm-3D_glszm_LargeAreaEmphasis
t1ce_wt_log-sigma-5-mm-3D_glszm_LargeAreaHighGrayLevelEmphasis
t1ce_wt_log-sigma-5-mm-3D_glszm_LargeAreaLowGrayLevelEmphasis
t1ce_wt_log-sigma-5-mm-3D_glszm_LowGrayLevelZoneEmphasis
t1ce_wt_log-sigma-5-mm-3D_glszm_SizeZoneNonUniformity
t1ce_wt_log-sigma-5-mm-3D_glszm_SizeZoneNonUniformityNormalized
t1ce_wt_log-sigma-5-mm-3D_glszm_SmallAreaEmphasis
t1ce_wt_log-sigma-5-mm-3D_glszm_SmallAreaHighGrayLevelEmphasis
t1ce_wt_log-sigma-5-mm-3D_glszm_SmallAreaLowGrayLevelEmphasis
t1ce_wt_log-sigma-5-mm-3D_glszm_ZoneEntropy
t1ce_wt_log-sigma-5-mm-3D_glszm_ZonePercentage
t1ce_wt_log-sigma-5-mm-3D_glszm_ZoneVariance
t1ce_wt_log-sigma-5-mm-3D_gldm_DependenceEntropy
t1ce_wt_log-sigma-5-mm-3D_gldm_DependenceNonUniformity
t1ce_wt_log-sigma-5-mm-3D_gldm_DependenceNonUniformityNormalized
t1ce_wt_log-sigma-5-mm-3D_gldm_DependenceVariance
t1ce_wt_log-sigma-5-mm-3D_gldm_GrayLevelNonUniformity
t1ce_wt_log-sigma-5-mm-3D_gldm_GrayLevelVariance
t1ce_wt_log-sigma-5-mm-3D_gldm_HighGrayLevelEmphasis
t1ce_wt_log-sigma-5-mm-3D_gldm_LargeDependenceEmphasis
t1ce_wt_log-sigma-5-mm-3D_gldm_LargeDependenceHighGrayLevelEmphasis
t1ce_wt_log-sigma-5-mm-3D_gldm_LargeDependenceLowGrayLevelEmphasis
t1ce_wt_log-sigma-5-mm-3D_gldm_LowGrayLevelEmphasis
t1ce_wt_log-sigma-5-mm-3D_gldm_SmallDependenceEmphasis
t1ce_wt_log-sigma-5-mm-3D_gldm_SmallDependenceHighGrayLevelEmphasis
t1ce_wt_log-sigma-5-mm-3D_gldm_SmallDependenceLowGrayLevelEmphasis
t1ce_wt_log-sigma-5-mm-3D_ngtdm_Busyness
t1ce_wt_log-sigma-5-mm-3D_ngtdm_Coarseness
t1ce_wt_log-sigma-5-mm-3D_ngtdm_Complexity
t1ce_wt_log-sigma-5-mm-3D_ngtdm_Contrast
t1ce_wt_log-sigma-5-mm-3D_ngtdm_Strength
t1ce_wt_wavelet-LLH_firstorder_10Percentile
t1ce_wt_wavelet-LLH_firstorder_90Percentile
t1ce_wt_wavelet-LLH_firstorder_Energy
t1ce_wt_wavelet-LLH_firstorder_Entropy
t1ce_wt_wavelet-LLH_firstorder_InterquartileRange
t1ce_wt_wavelet-LLH_firstorder_Kurtosis
t1ce_wt_wavelet-LLH_firstorder_Maximum
t1ce_wt_wavelet-LLH_firstorder_MeanAbsoluteDeviation
t1ce_wt_wavelet-LLH_firstorder_Mean
t1ce_wt_wavelet-LLH_firstorder_Median
t1ce_wt_wavelet-LLH_firstorder_Minimum
t1ce_wt_wavelet-LLH_firstorder_Range
t1ce_wt_wavelet-LLH_firstorder_RobustMeanAbsoluteDeviation
t1ce_wt_wavelet-LLH_firstorder_RootMeanSquared
t1ce_wt_wavelet-LLH_firstorder_Skewness
t1ce_wt_wavelet-LLH_firstorder_TotalEnergy
t1ce_wt_wavelet-LLH_firstorder_Uniformity
t1ce_wt_wavelet-LLH_firstorder_Variance
t1ce_wt_wavelet-LLH_glcm_Autocorrelation
t1ce_wt_wavelet-LLH_glcm_ClusterProminence
t1ce_wt_wavelet-LLH_glcm_ClusterShade
t1ce_wt_wavelet-LLH_glcm_ClusterTendency
t1ce_wt_wavelet-LLH_glcm_Contrast
t1ce_wt_wavelet-LLH_glcm_Correlation
t1ce_wt_wavelet-LLH_glcm_DifferenceAverage
t1ce_wt_wavelet-LLH_glcm_DifferenceEntropy
t1ce_wt_wavelet-LLH_glcm_DifferenceVariance
t1ce_wt_wavelet-LLH_glcm_Id
t1ce_wt_wavelet-LLH_glcm_Idm
t1ce_wt_wavelet-LLH_glcm_Idmn
t1ce_wt_wavelet-LLH_glcm_Idn
t1ce_wt_wavelet-LLH_glcm_Imc1
t1ce_wt_wavelet-LLH_glcm_Imc2
t1ce_wt_wavelet-LLH_glcm_InverseVariance
t1ce_wt_wavelet-LLH_glcm_JointAverage
t1ce_wt_wavelet-LLH_glcm_JointEnergy
t1ce_wt_wavelet-LLH_glcm_JointEntropy
t1ce_wt_wavelet-LLH_glcm_MCC
t1ce_wt_wavelet-LLH_glcm_MaximumProbability
t1ce_wt_wavelet-LLH_glcm_SumAverage
t1ce_wt_wavelet-LLH_glcm_SumEntropy
t1ce_wt_wavelet-LLH_glcm_SumSquares
t1ce_wt_wavelet-LLH_glrlm_GrayLevelNonUniformity
t1ce_wt_wavelet-LLH_glrlm_GrayLevelNonUniformityNormalized
t1ce_wt_wavelet-LLH_glrlm_GrayLevelVariance
t1ce_wt_wavelet-LLH_glrlm_HighGrayLevelRunEmphasis
t1ce_wt_wavelet-LLH_glrlm_LongRunEmphasis
t1ce_wt_wavelet-LLH_glrlm_LongRunHighGrayLevelEmphasis
t1ce_wt_wavelet-LLH_glrlm_LongRunLowGrayLevelEmphasis
t1ce_wt_wavelet-LLH_glrlm_LowGrayLevelRunEmphasis
t1ce_wt_wavelet-LLH_glrlm_RunEntropy
t1ce_wt_wavelet-LLH_glrlm_RunLengthNonUniformity
t1ce_wt_wavelet-LLH_glrlm_RunLengthNonUniformityNormalized
t1ce_wt_wavelet-LLH_glrlm_RunPercentage
t1ce_wt_wavelet-LLH_glrlm_RunVariance
t1ce_wt_wavelet-LLH_glrlm_ShortRunEmphasis
t1ce_wt_wavelet-LLH_glrlm_ShortRunHighGrayLevelEmphasis
t1ce_wt_wavelet-LLH_glrlm_ShortRunLowGrayLevelEmphasis
t1ce_wt_wavelet-LLH_glszm_GrayLevelNonUniformity
t1ce_wt_wavelet-LLH_glszm_GrayLevelNonUniformityNormalized
t1ce_wt_wavelet-LLH_glszm_GrayLevelVariance
t1ce_wt_wavelet-LLH_glszm_HighGrayLevelZoneEmphasis
t1ce_wt_wavelet-LLH_glszm_LargeAreaEmphasis
t1ce_wt_wavelet-LLH_glszm_LargeAreaHighGrayLevelEmphasis
t1ce_wt_wavelet-LLH_glszm_LargeAreaLowGrayLevelEmphasis
t1ce_wt_wavelet-LLH_glszm_LowGrayLevelZoneEmphasis
t1ce_wt_wavelet-LLH_glszm_SizeZoneNonUniformity
t1ce_wt_wavelet-LLH_glszm_SizeZoneNonUniformityNormalized
t1ce_wt_wavelet-LLH_glszm_SmallAreaEmphasis
t1ce_wt_wavelet-LLH_glszm_SmallAreaHighGrayLevelEmphasis
t1ce_wt_wavelet-LLH_glszm_SmallAreaLowGrayLevelEmphasis
t1ce_wt_wavelet-LLH_glszm_ZoneEntropy
t1ce_wt_wavelet-LLH_glszm_ZonePercentage
t1ce_wt_wavelet-LLH_glszm_ZoneVariance
t1ce_wt_wavelet-LLH_gldm_DependenceEntropy
t1ce_wt_wavelet-LLH_gldm_DependenceNonUniformity
t1ce_wt_wavelet-LLH_gldm_DependenceNonUniformityNormalized
t1ce_wt_wavelet-LLH_gldm_DependenceVariance
t1ce_wt_wavelet-LLH_gldm_GrayLevelNonUniformity
t1ce_wt_wavelet-LLH_gldm_GrayLevelVariance
t1ce_wt_wavelet-LLH_gldm_HighGrayLevelEmphasis
t1ce_wt_wavelet-LLH_gldm_LargeDependenceEmphasis
t1ce_wt_wavelet-LLH_gldm_LargeDependenceHighGrayLevelEmphasis
t1ce_wt_wavelet-LLH_gldm_LargeDependenceLowGrayLevelEmphasis
t1ce_wt_wavelet-LLH_gldm_LowGrayLevelEmphasis
t1ce_wt_wavelet-LLH_gldm_SmallDependenceEmphasis
t1ce_wt_wavelet-LLH_gldm_SmallDependenceHighGrayLevelEmphasis
t1ce_wt_wavelet-LLH_gldm_SmallDependenceLowGrayLevelEmphasis
t1ce_wt_wavelet-LLH_ngtdm_Busyness
t1ce_wt_wavelet-LLH_ngtdm_Coarseness
t1ce_wt_wavelet-LLH_ngtdm_Complexity
t1ce_wt_wavelet-LLH_ngtdm_Contrast
t1ce_wt_wavelet-LLH_ngtdm_Strength
t1ce_wt_wavelet-LHL_firstorder_10Percentile
t1ce_wt_wavelet-LHL_firstorder_90Percentile
t1ce_wt_wavelet-LHL_firstorder_Energy
t1ce_wt_wavelet-LHL_firstorder_Entropy
t1ce_wt_wavelet-LHL_firstorder_InterquartileRange
t1ce_wt_wavelet-LHL_firstorder_Kurtosis
t1ce_wt_wavelet-LHL_firstorder_Maximum
t1ce_wt_wavelet-LHL_firstorder_MeanAbsoluteDeviation
t1ce_wt_wavelet-LHL_firstorder_Mean
t1ce_wt_wavelet-LHL_firstorder_Median
t1ce_wt_wavelet-LHL_firstorder_Minimum
t1ce_wt_wavelet-LHL_firstorder_Range
t1ce_wt_wavelet-LHL_firstorder_RobustMeanAbsoluteDeviation
t1ce_wt_wavelet-LHL_firstorder_RootMeanSquared
t1ce_wt_wavelet-LHL_firstorder_Skewness
t1ce_wt_wavelet-LHL_firstorder_TotalEnergy
t1ce_wt_wavelet-LHL_firstorder_Uniformity
t1ce_wt_wavelet-LHL_firstorder_Variance
t1ce_wt_wavelet-LHL_glcm_Autocorrelation
t1ce_wt_wavelet-LHL_glcm_ClusterProminence
t1ce_wt_wavelet-LHL_glcm_ClusterShade
t1ce_wt_wavelet-LHL_glcm_ClusterTendency
t1ce_wt_wavelet-LHL_glcm_Contrast
t1ce_wt_wavelet-LHL_glcm_Correlation
t1ce_wt_wavelet-LHL_glcm_DifferenceAverage
t1ce_wt_wavelet-LHL_glcm_DifferenceEntropy
t1ce_wt_wavelet-LHL_glcm_DifferenceVariance
t1ce_wt_wavelet-LHL_glcm_Id
t1ce_wt_wavelet-LHL_glcm_Idm
t1ce_wt_wavelet-LHL_glcm_Idmn
t1ce_wt_wavelet-LHL_glcm_Idn
t1ce_wt_wavelet-LHL_glcm_Imc1
t1ce_wt_wavelet-LHL_glcm_Imc2
t1ce_wt_wavelet-LHL_glcm_InverseVariance
t1ce_wt_wavelet-LHL_glcm_JointAverage
t1ce_wt_wavelet-LHL_glcm_JointEnergy
t1ce_wt_wavelet-LHL_glcm_JointEntropy
t1ce_wt_wavelet-LHL_glcm_MCC
t1ce_wt_wavelet-LHL_glcm_MaximumProbability
t1ce_wt_wavelet-LHL_glcm_SumAverage
t1ce_wt_wavelet-LHL_glcm_SumEntropy
t1ce_wt_wavelet-LHL_glcm_SumSquares
t1ce_wt_wavelet-LHL_glrlm_GrayLevelNonUniformity
t1ce_wt_wavelet-LHL_glrlm_GrayLevelNonUniformityNormalized
t1ce_wt_wavelet-LHL_glrlm_GrayLevelVariance
t1ce_wt_wavelet-LHL_glrlm_HighGrayLevelRunEmphasis
t1ce_wt_wavelet-LHL_glrlm_LongRunEmphasis
t1ce_wt_wavelet-LHL_glrlm_LongRunHighGrayLevelEmphasis
t1ce_wt_wavelet-LHL_glrlm_LongRunLowGrayLevelEmphasis
t1ce_wt_wavelet-LHL_glrlm_LowGrayLevelRunEmphasis
t1ce_wt_wavelet-LHL_glrlm_RunEntropy
t1ce_wt_wavelet-LHL_glrlm_RunLengthNonUniformity
t1ce_wt_wavelet-LHL_glrlm_RunLengthNonUniformityNormalized
t1ce_wt_wavelet-LHL_glrlm_RunPercentage
t1ce_wt_wavelet-LHL_glrlm_RunVariance
t1ce_wt_wavelet-LHL_glrlm_ShortRunEmphasis
t1ce_wt_wavelet-LHL_glrlm_ShortRunHighGrayLevelEmphasis
t1ce_wt_wavelet-LHL_glrlm_ShortRunLowGrayLevelEmphasis
t1ce_wt_wavelet-LHL_glszm_GrayLevelNonUniformity
t1ce_wt_wavelet-LHL_glszm_GrayLevelNonUniformityNormalized
t1ce_wt_wavelet-LHL_glszm_GrayLevelVariance
t1ce_wt_wavelet-LHL_glszm_HighGrayLevelZoneEmphasis
t1ce_wt_wavelet-LHL_glszm_LargeAreaEmphasis
t1ce_wt_wavelet-LHL_glszm_LargeAreaHighGrayLevelEmphasis
t1ce_wt_wavelet-LHL_glszm_LargeAreaLowGrayLevelEmphasis
t1ce_wt_wavelet-LHL_glszm_LowGrayLevelZoneEmphasis
t1ce_wt_wavelet-LHL_glszm_SizeZoneNonUniformity
t1ce_wt_wavelet-LHL_glszm_SizeZoneNonUniformityNormalized
t1ce_wt_wavelet-LHL_glszm_SmallAreaEmphasis
t1ce_wt_wavelet-LHL_glszm_SmallAreaHighGrayLevelEmphasis
t1ce_wt_wavelet-LHL_glszm_SmallAreaLowGrayLevelEmphasis
t1ce_wt_wavelet-LHL_glszm_ZoneEntropy
t1ce_wt_wavelet-LHL_glszm_ZonePercentage
t1ce_wt_wavelet-LHL_glszm_ZoneVariance
t1ce_wt_wavelet-LHL_gldm_DependenceEntropy
t1ce_wt_wavelet-LHL_gldm_DependenceNonUniformity
t1ce_wt_wavelet-LHL_gldm_DependenceNonUniformityNormalized
t1ce_wt_wavelet-LHL_gldm_DependenceVariance
t1ce_wt_wavelet-LHL_gldm_GrayLevelNonUniformity
t1ce_wt_wavelet-LHL_gldm_GrayLevelVariance
t1ce_wt_wavelet-LHL_gldm_HighGrayLevelEmphasis
t1ce_wt_wavelet-LHL_gldm_LargeDependenceEmphasis
t1ce_wt_wavelet-LHL_gldm_LargeDependenceHighGrayLevelEmphasis
t1ce_wt_wavelet-LHL_gldm_LargeDependenceLowGrayLevelEmphasis
t1ce_wt_wavelet-LHL_gldm_LowGrayLevelEmphasis
t1ce_wt_wavelet-LHL_gldm_SmallDependenceEmphasis
t1ce_wt_wavelet-LHL_gldm_SmallDependenceHighGrayLevelEmphasis
t1ce_wt_wavelet-LHL_gldm_SmallDependenceLowGrayLevelEmphasis
t1ce_wt_wavelet-LHL_ngtdm_Busyness
t1ce_wt_wavelet-LHL_ngtdm_Coarseness
t1ce_wt_wavelet-LHL_ngtdm_Complexity
t1ce_wt_wavelet-LHL_ngtdm_Contrast
t1ce_wt_wavelet-LHL_ngtdm_Strength
t1ce_wt_wavelet-LHH_firstorder_10Percentile
t1ce_wt_wavelet-LHH_firstorder_90Percentile
t1ce_wt_wavelet-LHH_firstorder_Energy
t1ce_wt_wavelet-LHH_firstorder_Entropy
t1ce_wt_wavelet-LHH_firstorder_InterquartileRange
t1ce_wt_wavelet-LHH_firstorder_Kurtosis
t1ce_wt_wavelet-LHH_firstorder_Maximum
t1ce_wt_wavelet-LHH_firstorder_MeanAbsoluteDeviation
t1ce_wt_wavelet-LHH_firstorder_Mean
t1ce_wt_wavelet-LHH_firstorder_Median
t1ce_wt_wavelet-LHH_firstorder_Minimum
t1ce_wt_wavelet-LHH_firstorder_Range
t1ce_wt_wavelet-LHH_firstorder_RobustMeanAbsoluteDeviation
t1ce_wt_wavelet-LHH_firstorder_RootMeanSquared
t1ce_wt_wavelet-LHH_firstorder_Skewness
t1ce_wt_wavelet-LHH_firstorder_TotalEnergy
t1ce_wt_wavelet-LHH_firstorder_Uniformity
t1ce_wt_wavelet-LHH_firstorder_Variance
t1ce_wt_wavelet-LHH_glcm_Autocorrelation
t1ce_wt_wavelet-LHH_glcm_ClusterProminence
t1ce_wt_wavelet-LHH_glcm_ClusterShade
t1ce_wt_wavelet-LHH_glcm_ClusterTendency
t1ce_wt_wavelet-LHH_glcm_Contrast
t1ce_wt_wavelet-LHH_glcm_Correlation
t1ce_wt_wavelet-LHH_glcm_DifferenceAverage
t1ce_wt_wavelet-LHH_glcm_DifferenceEntropy
t1ce_wt_wavelet-LHH_glcm_DifferenceVariance
t1ce_wt_wavelet-LHH_glcm_Id
t1ce_wt_wavelet-LHH_glcm_Idm
t1ce_wt_wavelet-LHH_glcm_Idmn
t1ce_wt_wavelet-LHH_glcm_Idn
t1ce_wt_wavelet-LHH_glcm_Imc1
t1ce_wt_wavelet-LHH_glcm_Imc2
t1ce_wt_wavelet-LHH_glcm_InverseVariance
t1ce_wt_wavelet-LHH_glcm_JointAverage
t1ce_wt_wavelet-LHH_glcm_JointEnergy
t1ce_wt_wavelet-LHH_glcm_JointEntropy
t1ce_wt_wavelet-LHH_glcm_MCC
t1ce_wt_wavelet-LHH_glcm_MaximumProbability
t1ce_wt_wavelet-LHH_glcm_SumAverage
t1ce_wt_wavelet-LHH_glcm_SumEntropy
t1ce_wt_wavelet-LHH_glcm_SumSquares
t1ce_wt_wavelet-LHH_glrlm_GrayLevelNonUniformity
t1ce_wt_wavelet-LHH_glrlm_GrayLevelNonUniformityNormalized
t1ce_wt_wavelet-LHH_glrlm_GrayLevelVariance
t1ce_wt_wavelet-LHH_glrlm_HighGrayLevelRunEmphasis
t1ce_wt_wavelet-LHH_glrlm_LongRunEmphasis
t1ce_wt_wavelet-LHH_glrlm_LongRunHighGrayLevelEmphasis
t1ce_wt_wavelet-LHH_glrlm_LongRunLowGrayLevelEmphasis
t1ce_wt_wavelet-LHH_glrlm_LowGrayLevelRunEmphasis
t1ce_wt_wavelet-LHH_glrlm_RunEntropy
t1ce_wt_wavelet-LHH_glrlm_RunLengthNonUniformity
t1ce_wt_wavelet-LHH_glrlm_RunLengthNonUniformityNormalized
t1ce_wt_wavelet-LHH_glrlm_RunPercentage
t1ce_wt_wavelet-LHH_glrlm_RunVariance
t1ce_wt_wavelet-LHH_glrlm_ShortRunEmphasis
t1ce_wt_wavelet-LHH_glrlm_ShortRunHighGrayLevelEmphasis
t1ce_wt_wavelet-LHH_glrlm_ShortRunLowGrayLevelEmphasis
t1ce_wt_wavelet-LHH_glszm_GrayLevelNonUniformity
t1ce_wt_wavelet-LHH_glszm_GrayLevelNonUniformityNormalized
t1ce_wt_wavelet-LHH_glszm_GrayLevelVariance
t1ce_wt_wavelet-LHH_glszm_HighGrayLevelZoneEmphasis
t1ce_wt_wavelet-LHH_glszm_LargeAreaEmphasis
t1ce_wt_wavelet-LHH_glszm_LargeAreaHighGrayLevelEmphasis
t1ce_wt_wavelet-LHH_glszm_LargeAreaLowGrayLevelEmphasis
t1ce_wt_wavelet-LHH_glszm_LowGrayLevelZoneEmphasis
t1ce_wt_wavelet-LHH_glszm_SizeZoneNonUniformity
t1ce_wt_wavelet-LHH_glszm_SizeZoneNonUniformityNormalized
t1ce_wt_wavelet-LHH_glszm_SmallAreaEmphasis
t1ce_wt_wavelet-LHH_glszm_SmallAreaHighGrayLevelEmphasis
t1ce_wt_wavelet-LHH_glszm_SmallAreaLowGrayLevelEmphasis
t1ce_wt_wavelet-LHH_glszm_ZoneEntropy
t1ce_wt_wavelet-LHH_glszm_ZonePercentage
t1ce_wt_wavelet-LHH_glszm_ZoneVariance
t1ce_wt_wavelet-LHH_gldm_DependenceEntropy
t1ce_wt_wavelet-LHH_gldm_DependenceNonUniformity
t1ce_wt_wavelet-LHH_gldm_DependenceNonUniformityNormalized
t1ce_wt_wavelet-LHH_gldm_DependenceVariance
t1ce_wt_wavelet-LHH_gldm_GrayLevelNonUniformity
t1ce_wt_wavelet-LHH_gldm_GrayLevelVariance
t1ce_wt_wavelet-LHH_gldm_HighGrayLevelEmphasis
t1ce_wt_wavelet-LHH_gldm_LargeDependenceEmphasis
t1ce_wt_wavelet-LHH_gldm_LargeDependenceHighGrayLevelEmphasis
t1ce_wt_wavelet-LHH_gldm_LargeDependenceLowGrayLevelEmphasis
t1ce_wt_wavelet-LHH_gldm_LowGrayLevelEmphasis
t1ce_wt_wavelet-LHH_gldm_SmallDependenceEmphasis
t1ce_wt_wavelet-LHH_gldm_SmallDependenceHighGrayLevelEmphasis
t1ce_wt_wavelet-LHH_gldm_SmallDependenceLowGrayLevelEmphasis
t1ce_wt_wavelet-LHH_ngtdm_Busyness
t1ce_wt_wavelet-LHH_ngtdm_Coarseness
t1ce_wt_wavelet-LHH_ngtdm_Complexity
t1ce_wt_wavelet-LHH_ngtdm_Contrast
t1ce_wt_wavelet-LHH_ngtdm_Strength
t1ce_wt_wavelet-HLL_firstorder_10Percentile
t1ce_wt_wavelet-HLL_firstorder_90Percentile
t1ce_wt_wavelet-HLL_firstorder_Energy
t1ce_wt_wavelet-HLL_firstorder_Entropy
t1ce_wt_wavelet-HLL_firstorder_InterquartileRange
t1ce_wt_wavelet-HLL_firstorder_Kurtosis
t1ce_wt_wavelet-HLL_firstorder_Maximum
t1ce_wt_wavelet-HLL_firstorder_MeanAbsoluteDeviation
t1ce_wt_wavelet-HLL_firstorder_Mean
t1ce_wt_wavelet-HLL_firstorder_Median
t1ce_wt_wavelet-HLL_firstorder_Minimum
t1ce_wt_wavelet-HLL_firstorder_Range
t1ce_wt_wavelet-HLL_firstorder_RobustMeanAbsoluteDeviation
t1ce_wt_wavelet-HLL_firstorder_RootMeanSquared
t1ce_wt_wavelet-HLL_firstorder_Skewness
t1ce_wt_wavelet-HLL_firstorder_TotalEnergy
t1ce_wt_wavelet-HLL_firstorder_Uniformity
t1ce_wt_wavelet-HLL_firstorder_Variance
t1ce_wt_wavelet-HLL_glcm_Autocorrelation
t1ce_wt_wavelet-HLL_glcm_ClusterProminence
t1ce_wt_wavelet-HLL_glcm_ClusterShade
t1ce_wt_wavelet-HLL_glcm_ClusterTendency
t1ce_wt_wavelet-HLL_glcm_Contrast
t1ce_wt_wavelet-HLL_glcm_Correlation
t1ce_wt_wavelet-HLL_glcm_DifferenceAverage
t1ce_wt_wavelet-HLL_glcm_DifferenceEntropy
t1ce_wt_wavelet-HLL_glcm_DifferenceVariance
t1ce_wt_wavelet-HLL_glcm_Id
t1ce_wt_wavelet-HLL_glcm_Idm
t1ce_wt_wavelet-HLL_glcm_Idmn
t1ce_wt_wavelet-HLL_glcm_Idn
t1ce_wt_wavelet-HLL_glcm_Imc1
t1ce_wt_wavelet-HLL_glcm_Imc2
t1ce_wt_wavelet-HLL_glcm_InverseVariance
t1ce_wt_wavelet-HLL_glcm_JointAverage
t1ce_wt_wavelet-HLL_glcm_JointEnergy
t1ce_wt_wavelet-HLL_glcm_JointEntropy
t1ce_wt_wavelet-HLL_glcm_MCC
t1ce_wt_wavelet-HLL_glcm_MaximumProbability
t1ce_wt_wavelet-HLL_glcm_SumAverage
t1ce_wt_wavelet-HLL_glcm_SumEntropy
t1ce_wt_wavelet-HLL_glcm_SumSquares
t1ce_wt_wavelet-HLL_glrlm_GrayLevelNonUniformity
t1ce_wt_wavelet-HLL_glrlm_GrayLevelNonUniformityNormalized
t1ce_wt_wavelet-HLL_glrlm_GrayLevelVariance
t1ce_wt_wavelet-HLL_glrlm_HighGrayLevelRunEmphasis
t1ce_wt_wavelet-HLL_glrlm_LongRunEmphasis
t1ce_wt_wavelet-HLL_glrlm_LongRunHighGrayLevelEmphasis
t1ce_wt_wavelet-HLL_glrlm_LongRunLowGrayLevelEmphasis
t1ce_wt_wavelet-HLL_glrlm_LowGrayLevelRunEmphasis
t1ce_wt_wavelet-HLL_glrlm_RunEntropy
t1ce_wt_wavelet-HLL_glrlm_RunLengthNonUniformity
t1ce_wt_wavelet-HLL_glrlm_RunLengthNonUniformityNormalized
t1ce_wt_wavelet-HLL_glrlm_RunPercentage
t1ce_wt_wavelet-HLL_glrlm_RunVariance
t1ce_wt_wavelet-HLL_glrlm_ShortRunEmphasis
t1ce_wt_wavelet-HLL_glrlm_ShortRunHighGrayLevelEmphasis
t1ce_wt_wavelet-HLL_glrlm_ShortRunLowGrayLevelEmphasis
t1ce_wt_wavelet-HLL_glszm_GrayLevelNonUniformity
t1ce_wt_wavelet-HLL_glszm_GrayLevelNonUniformityNormalized
t1ce_wt_wavelet-HLL_glszm_GrayLevelVariance
t1ce_wt_wavelet-HLL_glszm_HighGrayLevelZoneEmphasis
t1ce_wt_wavelet-HLL_glszm_LargeAreaEmphasis
t1ce_wt_wavelet-HLL_glszm_LargeAreaHighGrayLevelEmphasis
t1ce_wt_wavelet-HLL_glszm_LargeAreaLowGrayLevelEmphasis
t1ce_wt_wavelet-HLL_glszm_LowGrayLevelZoneEmphasis
t1ce_wt_wavelet-HLL_glszm_SizeZoneNonUniformity
t1ce_wt_wavelet-HLL_glszm_SizeZoneNonUniformityNormalized
t1ce_wt_wavelet-HLL_glszm_SmallAreaEmphasis
t1ce_wt_wavelet-HLL_glszm_SmallAreaHighGrayLevelEmphasis
t1ce_wt_wavelet-HLL_glszm_SmallAreaLowGrayLevelEmphasis
t1ce_wt_wavelet-HLL_glszm_ZoneEntropy
t1ce_wt_wavelet-HLL_glszm_ZonePercentage
t1ce_wt_wavelet-HLL_glszm_ZoneVariance
t1ce_wt_wavelet-HLL_gldm_DependenceEntropy
t1ce_wt_wavelet-HLL_gldm_DependenceNonUniformity
t1ce_wt_wavelet-HLL_gldm_DependenceNonUniformityNormalized
t1ce_wt_wavelet-HLL_gldm_DependenceVariance
t1ce_wt_wavelet-HLL_gldm_GrayLevelNonUniformity
t1ce_wt_wavelet-HLL_gldm_GrayLevelVariance
t1ce_wt_wavelet-HLL_gldm_HighGrayLevelEmphasis
t1ce_wt_wavelet-HLL_gldm_LargeDependenceEmphasis
t1ce_wt_wavelet-HLL_gldm_LargeDependenceHighGrayLevelEmphasis
t1ce_wt_wavelet-HLL_gldm_LargeDependenceLowGrayLevelEmphasis
t1ce_wt_wavelet-HLL_gldm_LowGrayLevelEmphasis
t1ce_wt_wavelet-HLL_gldm_SmallDependenceEmphasis
t1ce_wt_wavelet-HLL_gldm_SmallDependenceHighGrayLevelEmphasis
t1ce_wt_wavelet-HLL_gldm_SmallDependenceLowGrayLevelEmphasis
t1ce_wt_wavelet-HLL_ngtdm_Busyness
t1ce_wt_wavelet-HLL_ngtdm_Coarseness
t1ce_wt_wavelet-HLL_ngtdm_Complexity
t1ce_wt_wavelet-HLL_ngtdm_Contrast
t1ce_wt_wavelet-HLL_ngtdm_Strength
t1ce_wt_wavelet-HLH_firstorder_10Percentile
t1ce_wt_wavelet-HLH_firstorder_90Percentile
t1ce_wt_wavelet-HLH_firstorder_Energy
t1ce_wt_wavelet-HLH_firstorder_Entropy
t1ce_wt_wavelet-HLH_firstorder_InterquartileRange
t1ce_wt_wavelet-HLH_firstorder_Kurtosis
t1ce_wt_wavelet-HLH_firstorder_Maximum
t1ce_wt_wavelet-HLH_firstorder_MeanAbsoluteDeviation
t1ce_wt_wavelet-HLH_firstorder_Mean
t1ce_wt_wavelet-HLH_firstorder_Median
t1ce_wt_wavelet-HLH_firstorder_Minimum
t1ce_wt_wavelet-HLH_firstorder_Range
t1ce_wt_wavelet-HLH_firstorder_RobustMeanAbsoluteDeviation
t1ce_wt_wavelet-HLH_firstorder_RootMeanSquared
t1ce_wt_wavelet-HLH_firstorder_Skewness
t1ce_wt_wavelet-HLH_firstorder_TotalEnergy
t1ce_wt_wavelet-HLH_firstorder_Uniformity
t1ce_wt_wavelet-HLH_firstorder_Variance
t1ce_wt_wavelet-HLH_glcm_Autocorrelation
t1ce_wt_wavelet-HLH_glcm_ClusterProminence
t1ce_wt_wavelet-HLH_glcm_ClusterShade
t1ce_wt_wavelet-HLH_glcm_ClusterTendency
t1ce_wt_wavelet-HLH_glcm_Contrast
t1ce_wt_wavelet-HLH_glcm_Correlation
t1ce_wt_wavelet-HLH_glcm_DifferenceAverage
t1ce_wt_wavelet-HLH_glcm_DifferenceEntropy
t1ce_wt_wavelet-HLH_glcm_DifferenceVariance
t1ce_wt_wavelet-HLH_glcm_Id
t1ce_wt_wavelet-HLH_glcm_Idm
t1ce_wt_wavelet-HLH_glcm_Idmn
t1ce_wt_wavelet-HLH_glcm_Idn
t1ce_wt_wavelet-HLH_glcm_Imc1
t1ce_wt_wavelet-HLH_glcm_Imc2
t1ce_wt_wavelet-HLH_glcm_InverseVariance
t1ce_wt_wavelet-HLH_glcm_JointAverage
t1ce_wt_wavelet-HLH_glcm_JointEnergy
t1ce_wt_wavelet-HLH_glcm_JointEntropy
t1ce_wt_wavelet-HLH_glcm_MCC
t1ce_wt_wavelet-HLH_glcm_MaximumProbability
t1ce_wt_wavelet-HLH_glcm_SumAverage
t1ce_wt_wavelet-HLH_glcm_SumEntropy
t1ce_wt_wavelet-HLH_glcm_SumSquares
t1ce_wt_wavelet-HLH_glrlm_GrayLevelNonUniformity
t1ce_wt_wavelet-HLH_glrlm_GrayLevelNonUniformityNormalized
t1ce_wt_wavelet-HLH_glrlm_GrayLevelVariance
t1ce_wt_wavelet-HLH_glrlm_HighGrayLevelRunEmphasis
t1ce_wt_wavelet-HLH_glrlm_LongRunEmphasis
t1ce_wt_wavelet-HLH_glrlm_LongRunHighGrayLevelEmphasis
t1ce_wt_wavelet-HLH_glrlm_LongRunLowGrayLevelEmphasis
t1ce_wt_wavelet-HLH_glrlm_LowGrayLevelRunEmphasis
t1ce_wt_wavelet-HLH_glrlm_RunEntropy
t1ce_wt_wavelet-HLH_glrlm_RunLengthNonUniformity
t1ce_wt_wavelet-HLH_glrlm_RunLengthNonUniformityNormalized
t1ce_wt_wavelet-HLH_glrlm_RunPercentage
t1ce_wt_wavelet-HLH_glrlm_RunVariance
t1ce_wt_wavelet-HLH_glrlm_ShortRunEmphasis
t1ce_wt_wavelet-HLH_glrlm_ShortRunHighGrayLevelEmphasis
t1ce_wt_wavelet-HLH_glrlm_ShortRunLowGrayLevelEmphasis
t1ce_wt_wavelet-HLH_glszm_GrayLevelNonUniformity
t1ce_wt_wavelet-HLH_glszm_GrayLevelNonUniformityNormalized
t1ce_wt_wavelet-HLH_glszm_GrayLevelVariance
t1ce_wt_wavelet-HLH_glszm_HighGrayLevelZoneEmphasis
t1ce_wt_wavelet-HLH_glszm_LargeAreaEmphasis
t1ce_wt_wavelet-HLH_glszm_LargeAreaHighGrayLevelEmphasis
t1ce_wt_wavelet-HLH_glszm_LargeAreaLowGrayLevelEmphasis
t1ce_wt_wavelet-HLH_glszm_LowGrayLevelZoneEmphasis
t1ce_wt_wavelet-HLH_glszm_SizeZoneNonUniformity
t1ce_wt_wavelet-HLH_glszm_SizeZoneNonUniformityNormalized
t1ce_wt_wavelet-HLH_glszm_SmallAreaEmphasis
t1ce_wt_wavelet-HLH_glszm_SmallAreaHighGrayLevelEmphasis
t1ce_wt_wavelet-HLH_glszm_SmallAreaLowGrayLevelEmphasis
t1ce_wt_wavelet-HLH_glszm_ZoneEntropy
t1ce_wt_wavelet-HLH_glszm_ZonePercentage
t1ce_wt_wavelet-HLH_glszm_ZoneVariance
t1ce_wt_wavelet-HLH_gldm_DependenceEntropy
t1ce_wt_wavelet-HLH_gldm_DependenceNonUniformity
t1ce_wt_wavelet-HLH_gldm_DependenceNonUniformityNormalized
t1ce_wt_wavelet-HLH_gldm_DependenceVariance
t1ce_wt_wavelet-HLH_gldm_GrayLevelNonUniformity
t1ce_wt_wavelet-HLH_gldm_GrayLevelVariance
t1ce_wt_wavelet-HLH_gldm_HighGrayLevelEmphasis
t1ce_wt_wavelet-HLH_gldm_LargeDependenceEmphasis
t1ce_wt_wavelet-HLH_gldm_LargeDependenceHighGrayLevelEmphasis
t1ce_wt_wavelet-HLH_gldm_LargeDependenceLowGrayLevelEmphasis
t1ce_wt_wavelet-HLH_gldm_LowGrayLevelEmphasis
t1ce_wt_wavelet-HLH_gldm_SmallDependenceEmphasis
t1ce_wt_wavelet-HLH_gldm_SmallDependenceHighGrayLevelEmphasis
t1ce_wt_wavelet-HLH_gldm_SmallDependenceLowGrayLevelEmphasis
t1ce_wt_wavelet-HLH_ngtdm_Busyness
t1ce_wt_wavelet-HLH_ngtdm_Coarseness
t1ce_wt_wavelet-HLH_ngtdm_Complexity
t1ce_wt_wavelet-HLH_ngtdm_Contrast
t1ce_wt_wavelet-HLH_ngtdm_Strength
t1ce_wt_wavelet-HHL_firstorder_10Percentile
t1ce_wt_wavelet-HHL_firstorder_90Percentile
t1ce_wt_wavelet-HHL_firstorder_Energy
t1ce_wt_wavelet-HHL_firstorder_Entropy
t1ce_wt_wavelet-HHL_firstorder_InterquartileRange
t1ce_wt_wavelet-HHL_firstorder_Kurtosis
t1ce_wt_wavelet-HHL_firstorder_Maximum
t1ce_wt_wavelet-HHL_firstorder_MeanAbsoluteDeviation
t1ce_wt_wavelet-HHL_firstorder_Mean
t1ce_wt_wavelet-HHL_firstorder_Median
t1ce_wt_wavelet-HHL_firstorder_Minimum
t1ce_wt_wavelet-HHL_firstorder_Range
t1ce_wt_wavelet-HHL_firstorder_RobustMeanAbsoluteDeviation
t1ce_wt_wavelet-HHL_firstorder_RootMeanSquared
t1ce_wt_wavelet-HHL_firstorder_Skewness
t1ce_wt_wavelet-HHL_firstorder_TotalEnergy
t1ce_wt_wavelet-HHL_firstorder_Uniformity
t1ce_wt_wavelet-HHL_firstorder_Variance
t1ce_wt_wavelet-HHL_glcm_Autocorrelation
t1ce_wt_wavelet-HHL_glcm_ClusterProminence
t1ce_wt_wavelet-HHL_glcm_ClusterShade
t1ce_wt_wavelet-HHL_glcm_ClusterTendency
t1ce_wt_wavelet-HHL_glcm_Contrast
t1ce_wt_wavelet-HHL_glcm_Correlation
t1ce_wt_wavelet-HHL_glcm_DifferenceAverage
t1ce_wt_wavelet-HHL_glcm_DifferenceEntropy
t1ce_wt_wavelet-HHL_glcm_DifferenceVariance
t1ce_wt_wavelet-HHL_glcm_Id
t1ce_wt_wavelet-HHL_glcm_Idm
t1ce_wt_wavelet-HHL_glcm_Idmn
t1ce_wt_wavelet-HHL_glcm_Idn
t1ce_wt_wavelet-HHL_glcm_Imc1
t1ce_wt_wavelet-HHL_glcm_Imc2
t1ce_wt_wavelet-HHL_glcm_InverseVariance
t1ce_wt_wavelet-HHL_glcm_JointAverage
t1ce_wt_wavelet-HHL_glcm_JointEnergy
t1ce_wt_wavelet-HHL_glcm_JointEntropy
t1ce_wt_wavelet-HHL_glcm_MCC
t1ce_wt_wavelet-HHL_glcm_MaximumProbability
t1ce_wt_wavelet-HHL_glcm_SumAverage
t1ce_wt_wavelet-HHL_glcm_SumEntropy
t1ce_wt_wavelet-HHL_glcm_SumSquares
t1ce_wt_wavelet-HHL_glrlm_GrayLevelNonUniformity
t1ce_wt_wavelet-HHL_glrlm_GrayLevelNonUniformityNormalized
t1ce_wt_wavelet-HHL_glrlm_GrayLevelVariance
t1ce_wt_wavelet-HHL_glrlm_HighGrayLevelRunEmphasis
t1ce_wt_wavelet-HHL_glrlm_LongRunEmphasis
t1ce_wt_wavelet-HHL_glrlm_LongRunHighGrayLevelEmphasis
t1ce_wt_wavelet-HHL_glrlm_LongRunLowGrayLevelEmphasis
t1ce_wt_wavelet-HHL_glrlm_LowGrayLevelRunEmphasis
t1ce_wt_wavelet-HHL_glrlm_RunEntropy
t1ce_wt_wavelet-HHL_glrlm_RunLengthNonUniformity
t1ce_wt_wavelet-HHL_glrlm_RunLengthNonUniformityNormalized
t1ce_wt_wavelet-HHL_glrlm_RunPercentage
t1ce_wt_wavelet-HHL_glrlm_RunVariance
t1ce_wt_wavelet-HHL_glrlm_ShortRunEmphasis
t1ce_wt_wavelet-HHL_glrlm_ShortRunHighGrayLevelEmphasis
t1ce_wt_wavelet-HHL_glrlm_ShortRunLowGrayLevelEmphasis
t1ce_wt_wavelet-HHL_glszm_GrayLevelNonUniformity
t1ce_wt_wavelet-HHL_glszm_GrayLevelNonUniformityNormalized
t1ce_wt_wavelet-HHL_glszm_GrayLevelVariance
t1ce_wt_wavelet-HHL_glszm_HighGrayLevelZoneEmphasis
t1ce_wt_wavelet-HHL_glszm_LargeAreaEmphasis
t1ce_wt_wavelet-HHL_glszm_LargeAreaHighGrayLevelEmphasis
t1ce_wt_wavelet-HHL_glszm_LargeAreaLowGrayLevelEmphasis
t1ce_wt_wavelet-HHL_glszm_LowGrayLevelZoneEmphasis
t1ce_wt_wavelet-HHL_glszm_SizeZoneNonUniformity
t1ce_wt_wavelet-HHL_glszm_SizeZoneNonUniformityNormalized
t1ce_wt_wavelet-HHL_glszm_SmallAreaEmphasis
t1ce_wt_wavelet-HHL_glszm_SmallAreaHighGrayLevelEmphasis
t1ce_wt_wavelet-HHL_glszm_SmallAreaLowGrayLevelEmphasis
t1ce_wt_wavelet-HHL_glszm_ZoneEntropy
t1ce_wt_wavelet-HHL_glszm_ZonePercentage
t1ce_wt_wavelet-HHL_glszm_ZoneVariance
t1ce_wt_wavelet-HHL_gldm_DependenceEntropy
t1ce_wt_wavelet-HHL_gldm_DependenceNonUniformity
t1ce_wt_wavelet-HHL_gldm_DependenceNonUniformityNormalized
t1ce_wt_wavelet-HHL_gldm_DependenceVariance
t1ce_wt_wavelet-HHL_gldm_GrayLevelNonUniformity
t1ce_wt_wavelet-HHL_gldm_GrayLevelVariance
t1ce_wt_wavelet-HHL_gldm_HighGrayLevelEmphasis
t1ce_wt_wavelet-HHL_gldm_LargeDependenceEmphasis
t1ce_wt_wavelet-HHL_gldm_LargeDependenceHighGrayLevelEmphasis
t1ce_wt_wavelet-HHL_gldm_LargeDependenceLowGrayLevelEmphasis
t1ce_wt_wavelet-HHL_gldm_LowGrayLevelEmphasis
t1ce_wt_wavelet-HHL_gldm_SmallDependenceEmphasis
t1ce_wt_wavelet-HHL_gldm_SmallDependenceHighGrayLevelEmphasis
t1ce_wt_wavelet-HHL_gldm_SmallDependenceLowGrayLevelEmphasis
t1ce_wt_wavelet-HHL_ngtdm_Busyness
t1ce_wt_wavelet-HHL_ngtdm_Coarseness
t1ce_wt_wavelet-HHL_ngtdm_Complexity
t1ce_wt_wavelet-HHL_ngtdm_Contrast
t1ce_wt_wavelet-HHL_ngtdm_Strength
t1ce_wt_wavelet-HHH_firstorder_10Percentile
t1ce_wt_wavelet-HHH_firstorder_90Percentile
t1ce_wt_wavelet-HHH_firstorder_Energy
t1ce_wt_wavelet-HHH_firstorder_Entropy
t1ce_wt_wavelet-HHH_firstorder_InterquartileRange
t1ce_wt_wavelet-HHH_firstorder_Kurtosis
t1ce_wt_wavelet-HHH_firstorder_Maximum
t1ce_wt_wavelet-HHH_firstorder_MeanAbsoluteDeviation
t1ce_wt_wavelet-HHH_firstorder_Mean
t1ce_wt_wavelet-HHH_firstorder_Median
t1ce_wt_wavelet-HHH_firstorder_Minimum
t1ce_wt_wavelet-HHH_firstorder_Range
t1ce_wt_wavelet-HHH_firstorder_RobustMeanAbsoluteDeviation
t1ce_wt_wavelet-HHH_firstorder_RootMeanSquared
t1ce_wt_wavelet-HHH_firstorder_Skewness
t1ce_wt_wavelet-HHH_firstorder_TotalEnergy
t1ce_wt_wavelet-HHH_firstorder_Uniformity
t1ce_wt_wavelet-HHH_firstorder_Variance
t1ce_wt_wavelet-HHH_glcm_Autocorrelation
t1ce_wt_wavelet-HHH_glcm_ClusterProminence
t1ce_wt_wavelet-HHH_glcm_ClusterShade
t1ce_wt_wavelet-HHH_glcm_ClusterTendency
t1ce_wt_wavelet-HHH_glcm_Contrast
t1ce_wt_wavelet-HHH_glcm_Correlation
t1ce_wt_wavelet-HHH_glcm_DifferenceAverage
t1ce_wt_wavelet-HHH_glcm_DifferenceEntropy
t1ce_wt_wavelet-HHH_glcm_DifferenceVariance
t1ce_wt_wavelet-HHH_glcm_Id
t1ce_wt_wavelet-HHH_glcm_Idm
t1ce_wt_wavelet-HHH_glcm_Idmn
t1ce_wt_wavelet-HHH_glcm_Idn
t1ce_wt_wavelet-HHH_glcm_Imc1
t1ce_wt_wavelet-HHH_glcm_Imc2
t1ce_wt_wavelet-HHH_glcm_InverseVariance
t1ce_wt_wavelet-HHH_glcm_JointAverage
t1ce_wt_wavelet-HHH_glcm_JointEnergy
t1ce_wt_wavelet-HHH_glcm_JointEntropy
t1ce_wt_wavelet-HHH_glcm_MCC
t1ce_wt_wavelet-HHH_glcm_MaximumProbability
t1ce_wt_wavelet-HHH_glcm_SumAverage
t1ce_wt_wavelet-HHH_glcm_SumEntropy
t1ce_wt_wavelet-HHH_glcm_SumSquares
t1ce_wt_wavelet-HHH_glrlm_GrayLevelNonUniformity
t1ce_wt_wavelet-HHH_glrlm_GrayLevelNonUniformityNormalized
t1ce_wt_wavelet-HHH_glrlm_GrayLevelVariance
t1ce_wt_wavelet-HHH_glrlm_HighGrayLevelRunEmphasis
t1ce_wt_wavelet-HHH_glrlm_LongRunEmphasis
t1ce_wt_wavelet-HHH_glrlm_LongRunHighGrayLevelEmphasis
t1ce_wt_wavelet-HHH_glrlm_LongRunLowGrayLevelEmphasis
t1ce_wt_wavelet-HHH_glrlm_LowGrayLevelRunEmphasis
t1ce_wt_wavelet-HHH_glrlm_RunEntropy
t1ce_wt_wavelet-HHH_glrlm_RunLengthNonUniformity
t1ce_wt_wavelet-HHH_glrlm_RunLengthNonUniformityNormalized
t1ce_wt_wavelet-HHH_glrlm_RunPercentage
t1ce_wt_wavelet-HHH_glrlm_RunVariance
t1ce_wt_wavelet-HHH_glrlm_ShortRunEmphasis
t1ce_wt_wavelet-HHH_glrlm_ShortRunHighGrayLevelEmphasis
t1ce_wt_wavelet-HHH_glrlm_ShortRunLowGrayLevelEmphasis
t1ce_wt_wavelet-HHH_glszm_GrayLevelNonUniformity
t1ce_wt_wavelet-HHH_glszm_GrayLevelNonUniformityNormalized
t1ce_wt_wavelet-HHH_glszm_GrayLevelVariance
t1ce_wt_wavelet-HHH_glszm_HighGrayLevelZoneEmphasis
t1ce_wt_wavelet-HHH_glszm_LargeAreaEmphasis
t1ce_wt_wavelet-HHH_glszm_LargeAreaHighGrayLevelEmphasis
t1ce_wt_wavelet-HHH_glszm_LargeAreaLowGrayLevelEmphasis
t1ce_wt_wavelet-HHH_glszm_LowGrayLevelZoneEmphasis
t1ce_wt_wavelet-HHH_glszm_SizeZoneNonUniformity
t1ce_wt_wavelet-HHH_glszm_SizeZoneNonUniformityNormalized
t1ce_wt_wavelet-HHH_glszm_SmallAreaEmphasis
t1ce_wt_wavelet-HHH_glszm_SmallAreaHighGrayLevelEmphasis
t1ce_wt_wavelet-HHH_glszm_SmallAreaLowGrayLevelEmphasis
t1ce_wt_wavelet-HHH_glszm_ZoneEntropy
t1ce_wt_wavelet-HHH_glszm_ZonePercentage
t1ce_wt_wavelet-HHH_glszm_ZoneVariance
t1ce_wt_wavelet-HHH_gldm_DependenceEntropy
t1ce_wt_wavelet-HHH_gldm_DependenceNonUniformity
t1ce_wt_wavelet-HHH_gldm_DependenceNonUniformityNormalized
t1ce_wt_wavelet-HHH_gldm_DependenceVariance
t1ce_wt_wavelet-HHH_gldm_GrayLevelNonUniformity
t1ce_wt_wavelet-HHH_gldm_GrayLevelVariance
t1ce_wt_wavelet-HHH_gldm_HighGrayLevelEmphasis
t1ce_wt_wavelet-HHH_gldm_LargeDependenceEmphasis
t1ce_wt_wavelet-HHH_gldm_LargeDependenceHighGrayLevelEmphasis
t1ce_wt_wavelet-HHH_gldm_LargeDependenceLowGrayLevelEmphasis
t1ce_wt_wavelet-HHH_gldm_LowGrayLevelEmphasis
t1ce_wt_wavelet-HHH_gldm_SmallDependenceEmphasis
t1ce_wt_wavelet-HHH_gldm_SmallDependenceHighGrayLevelEmphasis
t1ce_wt_wavelet-HHH_gldm_SmallDependenceLowGrayLevelEmphasis
t1ce_wt_wavelet-HHH_ngtdm_Busyness
t1ce_wt_wavelet-HHH_ngtdm_Coarseness
t1ce_wt_wavelet-HHH_ngtdm_Complexity
t1ce_wt_wavelet-HHH_ngtdm_Contrast
t1ce_wt_wavelet-HHH_ngtdm_Strength
t1ce_wt_wavelet-LLL_firstorder_10Percentile
t1ce_wt_wavelet-LLL_firstorder_90Percentile
t1ce_wt_wavelet-LLL_firstorder_Energy
t1ce_wt_wavelet-LLL_firstorder_Entropy
t1ce_wt_wavelet-LLL_firstorder_InterquartileRange
t1ce_wt_wavelet-LLL_firstorder_Kurtosis
t1ce_wt_wavelet-LLL_firstorder_Maximum
t1ce_wt_wavelet-LLL_firstorder_MeanAbsoluteDeviation
t1ce_wt_wavelet-LLL_firstorder_Mean
t1ce_wt_wavelet-LLL_firstorder_Median
t1ce_wt_wavelet-LLL_firstorder_Minimum
t1ce_wt_wavelet-LLL_firstorder_Range
t1ce_wt_wavelet-LLL_firstorder_RobustMeanAbsoluteDeviation
t1ce_wt_wavelet-LLL_firstorder_RootMeanSquared
t1ce_wt_wavelet-LLL_firstorder_Skewness
t1ce_wt_wavelet-LLL_firstorder_TotalEnergy
t1ce_wt_wavelet-LLL_firstorder_Uniformity
t1ce_wt_wavelet-LLL_firstorder_Variance
t1ce_wt_wavelet-LLL_glcm_Autocorrelation
t1ce_wt_wavelet-LLL_glcm_ClusterProminence
t1ce_wt_wavelet-LLL_glcm_ClusterShade
t1ce_wt_wavelet-LLL_glcm_ClusterTendency
t1ce_wt_wavelet-LLL_glcm_Contrast
t1ce_wt_wavelet-LLL_glcm_Correlation
t1ce_wt_wavelet-LLL_glcm_DifferenceAverage
t1ce_wt_wavelet-LLL_glcm_DifferenceEntropy
t1ce_wt_wavelet-LLL_glcm_DifferenceVariance
t1ce_wt_wavelet-LLL_glcm_Id
t1ce_wt_wavelet-LLL_glcm_Idm
t1ce_wt_wavelet-LLL_glcm_Idmn
t1ce_wt_wavelet-LLL_glcm_Idn
t1ce_wt_wavelet-LLL_glcm_Imc1
t1ce_wt_wavelet-LLL_glcm_Imc2
t1ce_wt_wavelet-LLL_glcm_InverseVariance
t1ce_wt_wavelet-LLL_glcm_JointAverage
t1ce_wt_wavelet-LLL_glcm_JointEnergy
t1ce_wt_wavelet-LLL_glcm_JointEntropy
t1ce_wt_wavelet-LLL_glcm_MCC
t1ce_wt_wavelet-LLL_glcm_MaximumProbability
t1ce_wt_wavelet-LLL_glcm_SumAverage
t1ce_wt_wavelet-LLL_glcm_SumEntropy
t1ce_wt_wavelet-LLL_glcm_SumSquares
t1ce_wt_wavelet-LLL_glrlm_GrayLevelNonUniformity
t1ce_wt_wavelet-LLL_glrlm_GrayLevelNonUniformityNormalized
t1ce_wt_wavelet-LLL_glrlm_GrayLevelVariance
t1ce_wt_wavelet-LLL_glrlm_HighGrayLevelRunEmphasis
t1ce_wt_wavelet-LLL_glrlm_LongRunEmphasis
t1ce_wt_wavelet-LLL_glrlm_LongRunHighGrayLevelEmphasis
t1ce_wt_wavelet-LLL_glrlm_LongRunLowGrayLevelEmphasis
t1ce_wt_wavelet-LLL_glrlm_LowGrayLevelRunEmphasis
t1ce_wt_wavelet-LLL_glrlm_RunEntropy
t1ce_wt_wavelet-LLL_glrlm_RunLengthNonUniformity
t1ce_wt_wavelet-LLL_glrlm_RunLengthNonUniformityNormalized
t1ce_wt_wavelet-LLL_glrlm_RunPercentage
t1ce_wt_wavelet-LLL_glrlm_RunVariance
t1ce_wt_wavelet-LLL_glrlm_ShortRunEmphasis
t1ce_wt_wavelet-LLL_glrlm_ShortRunHighGrayLevelEmphasis
t1ce_wt_wavelet-LLL_glrlm_ShortRunLowGrayLevelEmphasis
t1ce_wt_wavelet-LLL_glszm_GrayLevelNonUniformity
t1ce_wt_wavelet-LLL_glszm_GrayLevelNonUniformityNormalized
t1ce_wt_wavelet-LLL_glszm_GrayLevelVariance
t1ce_wt_wavelet-LLL_glszm_HighGrayLevelZoneEmphasis
t1ce_wt_wavelet-LLL_glszm_LargeAreaEmphasis
t1ce_wt_wavelet-LLL_glszm_LargeAreaHighGrayLevelEmphasis
t1ce_wt_wavelet-LLL_glszm_LargeAreaLowGrayLevelEmphasis
t1ce_wt_wavelet-LLL_glszm_LowGrayLevelZoneEmphasis
t1ce_wt_wavelet-LLL_glszm_SizeZoneNonUniformity
t1ce_wt_wavelet-LLL_glszm_SizeZoneNonUniformityNormalized
t1ce_wt_wavelet-LLL_glszm_SmallAreaEmphasis
t1ce_wt_wavelet-LLL_glszm_SmallAreaHighGrayLevelEmphasis
t1ce_wt_wavelet-LLL_glszm_SmallAreaLowGrayLevelEmphasis
t1ce_wt_wavelet-LLL_glszm_ZoneEntropy
t1ce_wt_wavelet-LLL_glszm_ZonePercentage
t1ce_wt_wavelet-LLL_glszm_ZoneVariance
t1ce_wt_wavelet-LLL_gldm_DependenceEntropy
t1ce_wt_wavelet-LLL_gldm_DependenceNonUniformity
t1ce_wt_wavelet-LLL_gldm_DependenceNonUniformityNormalized
t1ce_wt_wavelet-LLL_gldm_DependenceVariance
t1ce_wt_wavelet-LLL_gldm_GrayLevelNonUniformity
t1ce_wt_wavelet-LLL_gldm_GrayLevelVariance
t1ce_wt_wavelet-LLL_gldm_HighGrayLevelEmphasis
t1ce_wt_wavelet-LLL_gldm_LargeDependenceEmphasis
t1ce_wt_wavelet-LLL_gldm_LargeDependenceHighGrayLevelEmphasis
t1ce_wt_wavelet-LLL_gldm_LargeDependenceLowGrayLevelEmphasis
t1ce_wt_wavelet-LLL_gldm_LowGrayLevelEmphasis
t1ce_wt_wavelet-LLL_gldm_SmallDependenceEmphasis
t1ce_wt_wavelet-LLL_gldm_SmallDependenceHighGrayLevelEmphasis
t1ce_wt_wavelet-LLL_gldm_SmallDependenceLowGrayLevelEmphasis
t1ce_wt_wavelet-LLL_ngtdm_Busyness
t1ce_wt_wavelet-LLL_ngtdm_Coarseness
t1ce_wt_wavelet-LLL_ngtdm_Complexity
t1ce_wt_wavelet-LLL_ngtdm_Contrast
t1ce_wt_wavelet-LLL_ngtdm_Strength
t1ce_wt_lbp-3D-m1_firstorder_10Percentile
t1ce_wt_lbp-3D-m1_firstorder_90Percentile
t1ce_wt_lbp-3D-m1_firstorder_Energy
t1ce_wt_lbp-3D-m1_firstorder_Entropy
t1ce_wt_lbp-3D-m1_firstorder_InterquartileRange
t1ce_wt_lbp-3D-m1_firstorder_Kurtosis
t1ce_wt_lbp-3D-m1_firstorder_Maximum
t1ce_wt_lbp-3D-m1_firstorder_MeanAbsoluteDeviation
t1ce_wt_lbp-3D-m1_firstorder_Mean
t1ce_wt_lbp-3D-m1_firstorder_Median
t1ce_wt_lbp-3D-m1_firstorder_Minimum
t1ce_wt_lbp-3D-m1_firstorder_Range
t1ce_wt_lbp-3D-m1_firstorder_RobustMeanAbsoluteDeviation
t1ce_wt_lbp-3D-m1_firstorder_RootMeanSquared
t1ce_wt_lbp-3D-m1_firstorder_Skewness
t1ce_wt_lbp-3D-m1_firstorder_TotalEnergy
t1ce_wt_lbp-3D-m1_firstorder_Uniformity
t1ce_wt_lbp-3D-m1_firstorder_Variance
t1ce_wt_lbp-3D-m1_glcm_Autocorrelation
t1ce_wt_lbp-3D-m1_glcm_ClusterProminence
t1ce_wt_lbp-3D-m1_glcm_ClusterShade
t1ce_wt_lbp-3D-m1_glcm_ClusterTendency
t1ce_wt_lbp-3D-m1_glcm_Contrast
t1ce_wt_lbp-3D-m1_glcm_Correlation
t1ce_wt_lbp-3D-m1_glcm_DifferenceAverage
t1ce_wt_lbp-3D-m1_glcm_DifferenceEntropy
t1ce_wt_lbp-3D-m1_glcm_DifferenceVariance
t1ce_wt_lbp-3D-m1_glcm_Id
t1ce_wt_lbp-3D-m1_glcm_Idm
t1ce_wt_lbp-3D-m1_glcm_Idmn
t1ce_wt_lbp-3D-m1_glcm_Idn
t1ce_wt_lbp-3D-m1_glcm_Imc1
t1ce_wt_lbp-3D-m1_glcm_Imc2
t1ce_wt_lbp-3D-m1_glcm_InverseVariance
t1ce_wt_lbp-3D-m1_glcm_JointAverage
t1ce_wt_lbp-3D-m1_glcm_JointEnergy
t1ce_wt_lbp-3D-m1_glcm_JointEntropy
t1ce_wt_lbp-3D-m1_glcm_MCC
t1ce_wt_lbp-3D-m1_glcm_MaximumProbability
t1ce_wt_lbp-3D-m1_glcm_SumAverage
t1ce_wt_lbp-3D-m1_glcm_SumEntropy
t1ce_wt_lbp-3D-m1_glcm_SumSquares
t1ce_wt_lbp-3D-m1_glrlm_GrayLevelNonUniformity
t1ce_wt_lbp-3D-m1_glrlm_GrayLevelNonUniformityNormalized
t1ce_wt_lbp-3D-m1_glrlm_GrayLevelVariance
t1ce_wt_lbp-3D-m1_glrlm_HighGrayLevelRunEmphasis
t1ce_wt_lbp-3D-m1_glrlm_LongRunEmphasis
t1ce_wt_lbp-3D-m1_glrlm_LongRunHighGrayLevelEmphasis
t1ce_wt_lbp-3D-m1_glrlm_LongRunLowGrayLevelEmphasis
t1ce_wt_lbp-3D-m1_glrlm_LowGrayLevelRunEmphasis
t1ce_wt_lbp-3D-m1_glrlm_RunEntropy
t1ce_wt_lbp-3D-m1_glrlm_RunLengthNonUniformity
t1ce_wt_lbp-3D-m1_glrlm_RunLengthNonUniformityNormalized
t1ce_wt_lbp-3D-m1_glrlm_RunPercentage
t1ce_wt_lbp-3D-m1_glrlm_RunVariance
t1ce_wt_lbp-3D-m1_glrlm_ShortRunEmphasis
t1ce_wt_lbp-3D-m1_glrlm_ShortRunHighGrayLevelEmphasis
t1ce_wt_lbp-3D-m1_glrlm_ShortRunLowGrayLevelEmphasis
t1ce_wt_lbp-3D-m1_glszm_GrayLevelNonUniformity
t1ce_wt_lbp-3D-m1_glszm_GrayLevelNonUniformityNormalized
t1ce_wt_lbp-3D-m1_glszm_GrayLevelVariance
t1ce_wt_lbp-3D-m1_glszm_HighGrayLevelZoneEmphasis
t1ce_wt_lbp-3D-m1_glszm_LargeAreaEmphasis
t1ce_wt_lbp-3D-m1_glszm_LargeAreaHighGrayLevelEmphasis
t1ce_wt_lbp-3D-m1_glszm_LargeAreaLowGrayLevelEmphasis
t1ce_wt_lbp-3D-m1_glszm_LowGrayLevelZoneEmphasis
t1ce_wt_lbp-3D-m1_glszm_SizeZoneNonUniformity
t1ce_wt_lbp-3D-m1_glszm_SizeZoneNonUniformityNormalized
t1ce_wt_lbp-3D-m1_glszm_SmallAreaEmphasis
t1ce_wt_lbp-3D-m1_glszm_SmallAreaHighGrayLevelEmphasis
t1ce_wt_lbp-3D-m1_glszm_SmallAreaLowGrayLevelEmphasis
t1ce_wt_lbp-3D-m1_glszm_ZoneEntropy
t1ce_wt_lbp-3D-m1_glszm_ZonePercentage
t1ce_wt_lbp-3D-m1_glszm_ZoneVariance
t1ce_wt_lbp-3D-m1_gldm_DependenceEntropy
t1ce_wt_lbp-3D-m1_gldm_DependenceNonUniformity
t1ce_wt_lbp-3D-m1_gldm_DependenceNonUniformityNormalized
t1ce_wt_lbp-3D-m1_gldm_DependenceVariance
t1ce_wt_lbp-3D-m1_gldm_GrayLevelNonUniformity
t1ce_wt_lbp-3D-m1_gldm_GrayLevelVariance
t1ce_wt_lbp-3D-m1_gldm_HighGrayLevelEmphasis
t1ce_wt_lbp-3D-m1_gldm_LargeDependenceEmphasis
t1ce_wt_lbp-3D-m1_gldm_LargeDependenceHighGrayLevelEmphasis
t1ce_wt_lbp-3D-m1_gldm_LargeDependenceLowGrayLevelEmphasis
t1ce_wt_lbp-3D-m1_gldm_LowGrayLevelEmphasis
t1ce_wt_lbp-3D-m1_gldm_SmallDependenceEmphasis
t1ce_wt_lbp-3D-m1_gldm_SmallDependenceHighGrayLevelEmphasis
t1ce_wt_lbp-3D-m1_gldm_SmallDependenceLowGrayLevelEmphasis
t1ce_wt_lbp-3D-m1_ngtdm_Busyness
t1ce_wt_lbp-3D-m1_ngtdm_Coarseness
t1ce_wt_lbp-3D-m1_ngtdm_Complexity
t1ce_wt_lbp-3D-m1_ngtdm_Contrast
t1ce_wt_lbp-3D-m1_ngtdm_Strength
t1ce_wt_lbp-3D-m2_firstorder_10Percentile
t1ce_wt_lbp-3D-m2_firstorder_90Percentile
t1ce_wt_lbp-3D-m2_firstorder_Energy
t1ce_wt_lbp-3D-m2_firstorder_Entropy
t1ce_wt_lbp-3D-m2_firstorder_InterquartileRange
t1ce_wt_lbp-3D-m2_firstorder_Kurtosis
t1ce_wt_lbp-3D-m2_firstorder_Maximum
t1ce_wt_lbp-3D-m2_firstorder_MeanAbsoluteDeviation
t1ce_wt_lbp-3D-m2_firstorder_Mean
t1ce_wt_lbp-3D-m2_firstorder_Median
t1ce_wt_lbp-3D-m2_firstorder_Minimum
t1ce_wt_lbp-3D-m2_firstorder_Range
t1ce_wt_lbp-3D-m2_firstorder_RobustMeanAbsoluteDeviation
t1ce_wt_lbp-3D-m2_firstorder_RootMeanSquared
t1ce_wt_lbp-3D-m2_firstorder_Skewness
t1ce_wt_lbp-3D-m2_firstorder_TotalEnergy
t1ce_wt_lbp-3D-m2_firstorder_Uniformity
t1ce_wt_lbp-3D-m2_firstorder_Variance
t1ce_wt_lbp-3D-m2_glcm_Autocorrelation
t1ce_wt_lbp-3D-m2_glcm_ClusterProminence
t1ce_wt_lbp-3D-m2_glcm_ClusterShade
t1ce_wt_lbp-3D-m2_glcm_ClusterTendency
t1ce_wt_lbp-3D-m2_glcm_Contrast
t1ce_wt_lbp-3D-m2_glcm_Correlation
t1ce_wt_lbp-3D-m2_glcm_DifferenceAverage
t1ce_wt_lbp-3D-m2_glcm_DifferenceEntropy
t1ce_wt_lbp-3D-m2_glcm_DifferenceVariance
t1ce_wt_lbp-3D-m2_glcm_Id
t1ce_wt_lbp-3D-m2_glcm_Idm
t1ce_wt_lbp-3D-m2_glcm_Idmn
t1ce_wt_lbp-3D-m2_glcm_Idn
t1ce_wt_lbp-3D-m2_glcm_Imc1
t1ce_wt_lbp-3D-m2_glcm_Imc2
t1ce_wt_lbp-3D-m2_glcm_InverseVariance
t1ce_wt_lbp-3D-m2_glcm_JointAverage
t1ce_wt_lbp-3D-m2_glcm_JointEnergy
t1ce_wt_lbp-3D-m2_glcm_JointEntropy
t1ce_wt_lbp-3D-m2_glcm_MCC
t1ce_wt_lbp-3D-m2_glcm_MaximumProbability
t1ce_wt_lbp-3D-m2_glcm_SumAverage
t1ce_wt_lbp-3D-m2_glcm_SumEntropy
t1ce_wt_lbp-3D-m2_glcm_SumSquares
t1ce_wt_lbp-3D-m2_glrlm_GrayLevelNonUniformity
t1ce_wt_lbp-3D-m2_glrlm_GrayLevelNonUniformityNormalized
t1ce_wt_lbp-3D-m2_glrlm_GrayLevelVariance
t1ce_wt_lbp-3D-m2_glrlm_HighGrayLevelRunEmphasis
t1ce_wt_lbp-3D-m2_glrlm_LongRunEmphasis
t1ce_wt_lbp-3D-m2_glrlm_LongRunHighGrayLevelEmphasis
t1ce_wt_lbp-3D-m2_glrlm_LongRunLowGrayLevelEmphasis
t1ce_wt_lbp-3D-m2_glrlm_LowGrayLevelRunEmphasis
t1ce_wt_lbp-3D-m2_glrlm_RunEntropy
t1ce_wt_lbp-3D-m2_glrlm_RunLengthNonUniformity
t1ce_wt_lbp-3D-m2_glrlm_RunLengthNonUniformityNormalized
t1ce_wt_lbp-3D-m2_glrlm_RunPercentage
t1ce_wt_lbp-3D-m2_glrlm_RunVariance
t1ce_wt_lbp-3D-m2_glrlm_ShortRunEmphasis
t1ce_wt_lbp-3D-m2_glrlm_ShortRunHighGrayLevelEmphasis
t1ce_wt_lbp-3D-m2_glrlm_ShortRunLowGrayLevelEmphasis
t1ce_wt_lbp-3D-m2_glszm_GrayLevelNonUniformity
t1ce_wt_lbp-3D-m2_glszm_GrayLevelNonUniformityNormalized
t1ce_wt_lbp-3D-m2_glszm_GrayLevelVariance
t1ce_wt_lbp-3D-m2_glszm_HighGrayLevelZoneEmphasis
t1ce_wt_lbp-3D-m2_glszm_LargeAreaEmphasis
t1ce_wt_lbp-3D-m2_glszm_LargeAreaHighGrayLevelEmphasis
t1ce_wt_lbp-3D-m2_glszm_LargeAreaLowGrayLevelEmphasis
t1ce_wt_lbp-3D-m2_glszm_LowGrayLevelZoneEmphasis
t1ce_wt_lbp-3D-m2_glszm_SizeZoneNonUniformity
t1ce_wt_lbp-3D-m2_glszm_SizeZoneNonUniformityNormalized
t1ce_wt_lbp-3D-m2_glszm_SmallAreaEmphasis
t1ce_wt_lbp-3D-m2_glszm_SmallAreaHighGrayLevelEmphasis
t1ce_wt_lbp-3D-m2_glszm_SmallAreaLowGrayLevelEmphasis
t1ce_wt_lbp-3D-m2_glszm_ZoneEntropy
t1ce_wt_lbp-3D-m2_glszm_ZonePercentage
t1ce_wt_lbp-3D-m2_glszm_ZoneVariance
t1ce_wt_lbp-3D-m2_gldm_DependenceEntropy
t1ce_wt_lbp-3D-m2_gldm_DependenceNonUniformity
t1ce_wt_lbp-3D-m2_gldm_DependenceNonUniformityNormalized
t1ce_wt_lbp-3D-m2_gldm_DependenceVariance
t1ce_wt_lbp-3D-m2_gldm_GrayLevelNonUniformity
t1ce_wt_lbp-3D-m2_gldm_GrayLevelVariance
t1ce_wt_lbp-3D-m2_gldm_HighGrayLevelEmphasis
t1ce_wt_lbp-3D-m2_gldm_LargeDependenceEmphasis
t1ce_wt_lbp-3D-m2_gldm_LargeDependenceHighGrayLevelEmphasis
t1ce_wt_lbp-3D-m2_gldm_LargeDependenceLowGrayLevelEmphasis
t1ce_wt_lbp-3D-m2_gldm_LowGrayLevelEmphasis
t1ce_wt_lbp-3D-m2_gldm_SmallDependenceEmphasis
t1ce_wt_lbp-3D-m2_gldm_SmallDependenceHighGrayLevelEmphasis
t1ce_wt_lbp-3D-m2_gldm_SmallDependenceLowGrayLevelEmphasis
t1ce_wt_lbp-3D-m2_ngtdm_Busyness
t1ce_wt_lbp-3D-m2_ngtdm_Coarseness
t1ce_wt_lbp-3D-m2_ngtdm_Complexity
t1ce_wt_lbp-3D-m2_ngtdm_Contrast
t1ce_wt_lbp-3D-m2_ngtdm_Strength
t1ce_wt_lbp-3D-k_firstorder_10Percentile
t1ce_wt_lbp-3D-k_firstorder_90Percentile
t1ce_wt_lbp-3D-k_firstorder_Energy
t1ce_wt_lbp-3D-k_firstorder_Entropy
t1ce_wt_lbp-3D-k_firstorder_InterquartileRange
t1ce_wt_lbp-3D-k_firstorder_Kurtosis
t1ce_wt_lbp-3D-k_firstorder_Maximum
t1ce_wt_lbp-3D-k_firstorder_MeanAbsoluteDeviation
t1ce_wt_lbp-3D-k_firstorder_Mean
t1ce_wt_lbp-3D-k_firstorder_Median
t1ce_wt_lbp-3D-k_firstorder_Minimum
t1ce_wt_lbp-3D-k_firstorder_Range
t1ce_wt_lbp-3D-k_firstorder_RobustMeanAbsoluteDeviation
t1ce_wt_lbp-3D-k_firstorder_RootMeanSquared
t1ce_wt_lbp-3D-k_firstorder_Skewness
t1ce_wt_lbp-3D-k_firstorder_TotalEnergy
t1ce_wt_lbp-3D-k_firstorder_Uniformity
t1ce_wt_lbp-3D-k_firstorder_Variance
t1ce_wt_lbp-3D-k_glcm_Autocorrelation
t1ce_wt_lbp-3D-k_glcm_ClusterProminence
t1ce_wt_lbp-3D-k_glcm_ClusterShade
t1ce_wt_lbp-3D-k_glcm_ClusterTendency
t1ce_wt_lbp-3D-k_glcm_Contrast
t1ce_wt_lbp-3D-k_glcm_Correlation
t1ce_wt_lbp-3D-k_glcm_DifferenceAverage
t1ce_wt_lbp-3D-k_glcm_DifferenceEntropy
t1ce_wt_lbp-3D-k_glcm_DifferenceVariance
t1ce_wt_lbp-3D-k_glcm_Id
t1ce_wt_lbp-3D-k_glcm_Idm
t1ce_wt_lbp-3D-k_glcm_Idmn
t1ce_wt_lbp-3D-k_glcm_Idn
t1ce_wt_lbp-3D-k_glcm_Imc1
t1ce_wt_lbp-3D-k_glcm_Imc2
t1ce_wt_lbp-3D-k_glcm_InverseVariance
t1ce_wt_lbp-3D-k_glcm_JointAverage
t1ce_wt_lbp-3D-k_glcm_JointEnergy
t1ce_wt_lbp-3D-k_glcm_JointEntropy
t1ce_wt_lbp-3D-k_glcm_MCC
t1ce_wt_lbp-3D-k_glcm_MaximumProbability
t1ce_wt_lbp-3D-k_glcm_SumAverage
t1ce_wt_lbp-3D-k_glcm_SumEntropy
t1ce_wt_lbp-3D-k_glcm_SumSquares
t1ce_wt_lbp-3D-k_glrlm_GrayLevelNonUniformity
t1ce_wt_lbp-3D-k_glrlm_GrayLevelNonUniformityNormalized
t1ce_wt_lbp-3D-k_glrlm_GrayLevelVariance
t1ce_wt_lbp-3D-k_glrlm_HighGrayLevelRunEmphasis
t1ce_wt_lbp-3D-k_glrlm_LongRunEmphasis
t1ce_wt_lbp-3D-k_glrlm_LongRunHighGrayLevelEmphasis
t1ce_wt_lbp-3D-k_glrlm_LongRunLowGrayLevelEmphasis
t1ce_wt_lbp-3D-k_glrlm_LowGrayLevelRunEmphasis
t1ce_wt_lbp-3D-k_glrlm_RunEntropy
t1ce_wt_lbp-3D-k_glrlm_RunLengthNonUniformity
t1ce_wt_lbp-3D-k_glrlm_RunLengthNonUniformityNormalized
t1ce_wt_lbp-3D-k_glrlm_RunPercentage
t1ce_wt_lbp-3D-k_glrlm_RunVariance
t1ce_wt_lbp-3D-k_glrlm_ShortRunEmphasis
t1ce_wt_lbp-3D-k_glrlm_ShortRunHighGrayLevelEmphasis
t1ce_wt_lbp-3D-k_glrlm_ShortRunLowGrayLevelEmphasis
t1ce_wt_lbp-3D-k_glszm_GrayLevelNonUniformity
t1ce_wt_lbp-3D-k_glszm_GrayLevelNonUniformityNormalized
t1ce_wt_lbp-3D-k_glszm_GrayLevelVariance
t1ce_wt_lbp-3D-k_glszm_HighGrayLevelZoneEmphasis
t1ce_wt_lbp-3D-k_glszm_LargeAreaEmphasis
t1ce_wt_lbp-3D-k_glszm_LargeAreaHighGrayLevelEmphasis
t1ce_wt_lbp-3D-k_glszm_LargeAreaLowGrayLevelEmphasis
t1ce_wt_lbp-3D-k_glszm_LowGrayLevelZoneEmphasis
t1ce_wt_lbp-3D-k_glszm_SizeZoneNonUniformity
t1ce_wt_lbp-3D-k_glszm_SizeZoneNonUniformityNormalized
t1ce_wt_lbp-3D-k_glszm_SmallAreaEmphasis
t1ce_wt_lbp-3D-k_glszm_SmallAreaHighGrayLevelEmphasis
t1ce_wt_lbp-3D-k_glszm_SmallAreaLowGrayLevelEmphasis
t1ce_wt_lbp-3D-k_glszm_ZoneEntropy
t1ce_wt_lbp-3D-k_glszm_ZonePercentage
t1ce_wt_lbp-3D-k_glszm_ZoneVariance
t1ce_wt_lbp-3D-k_gldm_DependenceEntropy
t1ce_wt_lbp-3D-k_gldm_DependenceNonUniformity
t1ce_wt_lbp-3D-k_gldm_DependenceNonUniformityNormalized
t1ce_wt_lbp-3D-k_gldm_DependenceVariance
t1ce_wt_lbp-3D-k_gldm_GrayLevelNonUniformity
t1ce_wt_lbp-3D-k_gldm_GrayLevelVariance
t1ce_wt_lbp-3D-k_gldm_HighGrayLevelEmphasis
t1ce_wt_lbp-3D-k_gldm_LargeDependenceEmphasis
t1ce_wt_lbp-3D-k_gldm_LargeDependenceHighGrayLevelEmphasis
t1ce_wt_lbp-3D-k_gldm_LargeDependenceLowGrayLevelEmphasis
t1ce_wt_lbp-3D-k_gldm_LowGrayLevelEmphasis
t1ce_wt_lbp-3D-k_gldm_SmallDependenceEmphasis
t1ce_wt_lbp-3D-k_gldm_SmallDependenceHighGrayLevelEmphasis
t1ce_wt_lbp-3D-k_gldm_SmallDependenceLowGrayLevelEmphasis
t1ce_wt_lbp-3D-k_ngtdm_Busyness
t1ce_wt_lbp-3D-k_ngtdm_Coarseness
t1ce_wt_lbp-3D-k_ngtdm_Complexity
t1ce_wt_lbp-3D-k_ngtdm_Contrast
t1ce_wt_lbp-3D-k_ngtdm_Strength
t1ce_wt_square_firstorder_10Percentile
t1ce_wt_square_firstorder_90Percentile
t1ce_wt_square_firstorder_Energy
t1ce_wt_square_firstorder_Entropy
t1ce_wt_square_firstorder_InterquartileRange
t1ce_wt_square_firstorder_Kurtosis
t1ce_wt_square_firstorder_Maximum
t1ce_wt_square_firstorder_MeanAbsoluteDeviation
t1ce_wt_square_firstorder_Mean
t1ce_wt_square_firstorder_Median
t1ce_wt_square_firstorder_Minimum
t1ce_wt_square_firstorder_Range
t1ce_wt_square_firstorder_RobustMeanAbsoluteDeviation
t1ce_wt_square_firstorder_RootMeanSquared
t1ce_wt_square_firstorder_Skewness
t1ce_wt_square_firstorder_TotalEnergy
t1ce_wt_square_firstorder_Uniformity
t1ce_wt_square_firstorder_Variance
t1ce_wt_square_glcm_Autocorrelation
t1ce_wt_square_glcm_ClusterProminence
t1ce_wt_square_glcm_ClusterShade
t1ce_wt_square_glcm_ClusterTendency
t1ce_wt_square_glcm_Contrast
t1ce_wt_square_glcm_Correlation
t1ce_wt_square_glcm_DifferenceAverage
t1ce_wt_square_glcm_DifferenceEntropy
t1ce_wt_square_glcm_DifferenceVariance
t1ce_wt_square_glcm_Id
t1ce_wt_square_glcm_Idm
t1ce_wt_square_glcm_Idmn
t1ce_wt_square_glcm_Idn
t1ce_wt_square_glcm_Imc1
t1ce_wt_square_glcm_Imc2
t1ce_wt_square_glcm_InverseVariance
t1ce_wt_square_glcm_JointAverage
t1ce_wt_square_glcm_JointEnergy
t1ce_wt_square_glcm_JointEntropy
t1ce_wt_square_glcm_MCC
t1ce_wt_square_glcm_MaximumProbability
t1ce_wt_square_glcm_SumAverage
t1ce_wt_square_glcm_SumEntropy
t1ce_wt_square_glcm_SumSquares
t1ce_wt_square_glrlm_GrayLevelNonUniformity
t1ce_wt_square_glrlm_GrayLevelNonUniformityNormalized
t1ce_wt_square_glrlm_GrayLevelVariance
t1ce_wt_square_glrlm_HighGrayLevelRunEmphasis
t1ce_wt_square_glrlm_LongRunEmphasis
t1ce_wt_square_glrlm_LongRunHighGrayLevelEmphasis
t1ce_wt_square_glrlm_LongRunLowGrayLevelEmphasis
t1ce_wt_square_glrlm_LowGrayLevelRunEmphasis
t1ce_wt_square_glrlm_RunEntropy
t1ce_wt_square_glrlm_RunLengthNonUniformity
t1ce_wt_square_glrlm_RunLengthNonUniformityNormalized
t1ce_wt_square_glrlm_RunPercentage
t1ce_wt_square_glrlm_RunVariance
t1ce_wt_square_glrlm_ShortRunEmphasis
t1ce_wt_square_glrlm_ShortRunHighGrayLevelEmphasis
t1ce_wt_square_glrlm_ShortRunLowGrayLevelEmphasis
t1ce_wt_square_glszm_GrayLevelNonUniformity
t1ce_wt_square_glszm_GrayLevelNonUniformityNormalized
t1ce_wt_square_glszm_GrayLevelVariance
t1ce_wt_square_glszm_HighGrayLevelZoneEmphasis
t1ce_wt_square_glszm_LargeAreaEmphasis
t1ce_wt_square_glszm_LargeAreaHighGrayLevelEmphasis
t1ce_wt_square_glszm_LargeAreaLowGrayLevelEmphasis
t1ce_wt_square_glszm_LowGrayLevelZoneEmphasis
t1ce_wt_square_glszm_SizeZoneNonUniformity
t1ce_wt_square_glszm_SizeZoneNonUniformityNormalized
t1ce_wt_square_glszm_SmallAreaEmphasis
t1ce_wt_square_glszm_SmallAreaHighGrayLevelEmphasis
t1ce_wt_square_glszm_SmallAreaLowGrayLevelEmphasis
t1ce_wt_square_glszm_ZoneEntropy
t1ce_wt_square_glszm_ZonePercentage
t1ce_wt_square_glszm_ZoneVariance
t1ce_wt_square_gldm_DependenceEntropy
t1ce_wt_square_gldm_DependenceNonUniformity
t1ce_wt_square_gldm_DependenceNonUniformityNormalized
t1ce_wt_square_gldm_DependenceVariance
t1ce_wt_square_gldm_GrayLevelNonUniformity
t1ce_wt_square_gldm_GrayLevelVariance
t1ce_wt_square_gldm_HighGrayLevelEmphasis
t1ce_wt_square_gldm_LargeDependenceEmphasis
t1ce_wt_square_gldm_LargeDependenceHighGrayLevelEmphasis
t1ce_wt_square_gldm_LargeDependenceLowGrayLevelEmphasis
t1ce_wt_square_gldm_LowGrayLevelEmphasis
t1ce_wt_square_gldm_SmallDependenceEmphasis
t1ce_wt_square_gldm_SmallDependenceHighGrayLevelEmphasis
t1ce_wt_square_gldm_SmallDependenceLowGrayLevelEmphasis
t1ce_wt_square_ngtdm_Busyness
t1ce_wt_square_ngtdm_Coarseness
t1ce_wt_square_ngtdm_Complexity
t1ce_wt_square_ngtdm_Contrast
t1ce_wt_square_ngtdm_Strength
t1ce_wt_squareroot_firstorder_10Percentile
t1ce_wt_squareroot_firstorder_90Percentile
t1ce_wt_squareroot_firstorder_Energy
t1ce_wt_squareroot_firstorder_Entropy
t1ce_wt_squareroot_firstorder_InterquartileRange
t1ce_wt_squareroot_firstorder_Kurtosis
t1ce_wt_squareroot_firstorder_Maximum
t1ce_wt_squareroot_firstorder_MeanAbsoluteDeviation
t1ce_wt_squareroot_firstorder_Mean
t1ce_wt_squareroot_firstorder_Median
t1ce_wt_squareroot_firstorder_Minimum
t1ce_wt_squareroot_firstorder_Range
t1ce_wt_squareroot_firstorder_RobustMeanAbsoluteDeviation
t1ce_wt_squareroot_firstorder_RootMeanSquared
t1ce_wt_squareroot_firstorder_Skewness
t1ce_wt_squareroot_firstorder_TotalEnergy
t1ce_wt_squareroot_firstorder_Uniformity
t1ce_wt_squareroot_firstorder_Variance
t1ce_wt_squareroot_glcm_Autocorrelation
t1ce_wt_squareroot_glcm_ClusterProminence
t1ce_wt_squareroot_glcm_ClusterShade
t1ce_wt_squareroot_glcm_ClusterTendency
t1ce_wt_squareroot_glcm_Contrast
t1ce_wt_squareroot_glcm_Correlation
t1ce_wt_squareroot_glcm_DifferenceAverage
t1ce_wt_squareroot_glcm_DifferenceEntropy
t1ce_wt_squareroot_glcm_DifferenceVariance
t1ce_wt_squareroot_glcm_Id
t1ce_wt_squareroot_glcm_Idm
t1ce_wt_squareroot_glcm_Idmn
t1ce_wt_squareroot_glcm_Idn
t1ce_wt_squareroot_glcm_Imc1
t1ce_wt_squareroot_glcm_Imc2
t1ce_wt_squareroot_glcm_InverseVariance
t1ce_wt_squareroot_glcm_JointAverage
t1ce_wt_squareroot_glcm_JointEnergy
t1ce_wt_squareroot_glcm_JointEntropy
t1ce_wt_squareroot_glcm_MCC
t1ce_wt_squareroot_glcm_MaximumProbability
t1ce_wt_squareroot_glcm_SumAverage
t1ce_wt_squareroot_glcm_SumEntropy
t1ce_wt_squareroot_glcm_SumSquares
t1ce_wt_squareroot_glrlm_GrayLevelNonUniformity
t1ce_wt_squareroot_glrlm_GrayLevelNonUniformityNormalized
t1ce_wt_squareroot_glrlm_GrayLevelVariance
t1ce_wt_squareroot_glrlm_HighGrayLevelRunEmphasis
t1ce_wt_squareroot_glrlm_LongRunEmphasis
t1ce_wt_squareroot_glrlm_LongRunHighGrayLevelEmphasis
t1ce_wt_squareroot_glrlm_LongRunLowGrayLevelEmphasis
t1ce_wt_squareroot_glrlm_LowGrayLevelRunEmphasis
t1ce_wt_squareroot_glrlm_RunEntropy
t1ce_wt_squareroot_glrlm_RunLengthNonUniformity
t1ce_wt_squareroot_glrlm_RunLengthNonUniformityNormalized
t1ce_wt_squareroot_glrlm_RunPercentage
t1ce_wt_squareroot_glrlm_RunVariance
t1ce_wt_squareroot_glrlm_ShortRunEmphasis
t1ce_wt_squareroot_glrlm_ShortRunHighGrayLevelEmphasis
t1ce_wt_squareroot_glrlm_ShortRunLowGrayLevelEmphasis
t1ce_wt_squareroot_glszm_GrayLevelNonUniformity
t1ce_wt_squareroot_glszm_GrayLevelNonUniformityNormalized
t1ce_wt_squareroot_glszm_GrayLevelVariance
t1ce_wt_squareroot_glszm_HighGrayLevelZoneEmphasis
t1ce_wt_squareroot_glszm_LargeAreaEmphasis
t1ce_wt_squareroot_glszm_LargeAreaHighGrayLevelEmphasis
t1ce_wt_squareroot_glszm_LargeAreaLowGrayLevelEmphasis
t1ce_wt_squareroot_glszm_LowGrayLevelZoneEmphasis
t1ce_wt_squareroot_glszm_SizeZoneNonUniformity
t1ce_wt_squareroot_glszm_SizeZoneNonUniformityNormalized
t1ce_wt_squareroot_glszm_SmallAreaEmphasis
t1ce_wt_squareroot_glszm_SmallAreaHighGrayLevelEmphasis
t1ce_wt_squareroot_glszm_SmallAreaLowGrayLevelEmphasis
t1ce_wt_squareroot_glszm_ZoneEntropy
t1ce_wt_squareroot_glszm_ZonePercentage
t1ce_wt_squareroot_glszm_ZoneVariance
t1ce_wt_squareroot_gldm_DependenceEntropy
t1ce_wt_squareroot_gldm_DependenceNonUniformity
t1ce_wt_squareroot_gldm_DependenceNonUniformityNormalized
t1ce_wt_squareroot_gldm_DependenceVariance
t1ce_wt_squareroot_gldm_GrayLevelNonUniformity
t1ce_wt_squareroot_gldm_GrayLevelVariance
t1ce_wt_squareroot_gldm_HighGrayLevelEmphasis
t1ce_wt_squareroot_gldm_LargeDependenceEmphasis
t1ce_wt_squareroot_gldm_LargeDependenceHighGrayLevelEmphasis
t1ce_wt_squareroot_gldm_LargeDependenceLowGrayLevelEmphasis
t1ce_wt_squareroot_gldm_LowGrayLevelEmphasis
t1ce_wt_squareroot_gldm_SmallDependenceEmphasis
t1ce_wt_squareroot_gldm_SmallDependenceHighGrayLevelEmphasis
t1ce_wt_squareroot_gldm_SmallDependenceLowGrayLevelEmphasis
t1ce_wt_squareroot_ngtdm_Busyness
t1ce_wt_squareroot_ngtdm_Coarseness
t1ce_wt_squareroot_ngtdm_Complexity
t1ce_wt_squareroot_ngtdm_Contrast
t1ce_wt_squareroot_ngtdm_Strength
t1ce_wt_logarithm_firstorder_10Percentile
t1ce_wt_logarithm_firstorder_90Percentile
t1ce_wt_logarithm_firstorder_Energy
t1ce_wt_logarithm_firstorder_Entropy
t1ce_wt_logarithm_firstorder_InterquartileRange
t1ce_wt_logarithm_firstorder_Kurtosis
t1ce_wt_logarithm_firstorder_Maximum
t1ce_wt_logarithm_firstorder_MeanAbsoluteDeviation
t1ce_wt_logarithm_firstorder_Mean
t1ce_wt_logarithm_firstorder_Median
t1ce_wt_logarithm_firstorder_Minimum
t1ce_wt_logarithm_firstorder_Range
t1ce_wt_logarithm_firstorder_RobustMeanAbsoluteDeviation
t1ce_wt_logarithm_firstorder_RootMeanSquared
t1ce_wt_logarithm_firstorder_Skewness
t1ce_wt_logarithm_firstorder_TotalEnergy
t1ce_wt_logarithm_firstorder_Uniformity
t1ce_wt_logarithm_firstorder_Variance
t1ce_wt_logarithm_glcm_Autocorrelation
t1ce_wt_logarithm_glcm_ClusterProminence
t1ce_wt_logarithm_glcm_ClusterShade
t1ce_wt_logarithm_glcm_ClusterTendency
t1ce_wt_logarithm_glcm_Contrast
t1ce_wt_logarithm_glcm_Correlation
t1ce_wt_logarithm_glcm_DifferenceAverage
t1ce_wt_logarithm_glcm_DifferenceEntropy
t1ce_wt_logarithm_glcm_DifferenceVariance
t1ce_wt_logarithm_glcm_Id
t1ce_wt_logarithm_glcm_Idm
t1ce_wt_logarithm_glcm_Idmn
t1ce_wt_logarithm_glcm_Idn
t1ce_wt_logarithm_glcm_Imc1
t1ce_wt_logarithm_glcm_Imc2
t1ce_wt_logarithm_glcm_InverseVariance
t1ce_wt_logarithm_glcm_JointAverage
t1ce_wt_logarithm_glcm_JointEnergy
t1ce_wt_logarithm_glcm_JointEntropy
t1ce_wt_logarithm_glcm_MCC
t1ce_wt_logarithm_glcm_MaximumProbability
t1ce_wt_logarithm_glcm_SumAverage
t1ce_wt_logarithm_glcm_SumEntropy
t1ce_wt_logarithm_glcm_SumSquares
t1ce_wt_logarithm_glrlm_GrayLevelNonUniformity
t1ce_wt_logarithm_glrlm_GrayLevelNonUniformityNormalized
t1ce_wt_logarithm_glrlm_GrayLevelVariance
t1ce_wt_logarithm_glrlm_HighGrayLevelRunEmphasis
t1ce_wt_logarithm_glrlm_LongRunEmphasis
t1ce_wt_logarithm_glrlm_LongRunHighGrayLevelEmphasis
t1ce_wt_logarithm_glrlm_LongRunLowGrayLevelEmphasis
t1ce_wt_logarithm_glrlm_LowGrayLevelRunEmphasis
t1ce_wt_logarithm_glrlm_RunEntropy
t1ce_wt_logarithm_glrlm_RunLengthNonUniformity
t1ce_wt_logarithm_glrlm_RunLengthNonUniformityNormalized
t1ce_wt_logarithm_glrlm_RunPercentage
t1ce_wt_logarithm_glrlm_RunVariance
t1ce_wt_logarithm_glrlm_ShortRunEmphasis
t1ce_wt_logarithm_glrlm_ShortRunHighGrayLevelEmphasis
t1ce_wt_logarithm_glrlm_ShortRunLowGrayLevelEmphasis
t1ce_wt_logarithm_glszm_GrayLevelNonUniformity
t1ce_wt_logarithm_glszm_GrayLevelNonUniformityNormalized
t1ce_wt_logarithm_glszm_GrayLevelVariance
t1ce_wt_logarithm_glszm_HighGrayLevelZoneEmphasis
t1ce_wt_logarithm_glszm_LargeAreaEmphasis
t1ce_wt_logarithm_glszm_LargeAreaHighGrayLevelEmphasis
t1ce_wt_logarithm_glszm_LargeAreaLowGrayLevelEmphasis
t1ce_wt_logarithm_glszm_LowGrayLevelZoneEmphasis
t1ce_wt_logarithm_glszm_SizeZoneNonUniformity
t1ce_wt_logarithm_glszm_SizeZoneNonUniformityNormalized
t1ce_wt_logarithm_glszm_SmallAreaEmphasis
t1ce_wt_logarithm_glszm_SmallAreaHighGrayLevelEmphasis
t1ce_wt_logarithm_glszm_SmallAreaLowGrayLevelEmphasis
t1ce_wt_logarithm_glszm_ZoneEntropy
t1ce_wt_logarithm_glszm_ZonePercentage
t1ce_wt_logarithm_glszm_ZoneVariance
t1ce_wt_logarithm_gldm_DependenceEntropy
t1ce_wt_logarithm_gldm_DependenceNonUniformity
t1ce_wt_logarithm_gldm_DependenceNonUniformityNormalized
t1ce_wt_logarithm_gldm_DependenceVariance
t1ce_wt_logarithm_gldm_GrayLevelNonUniformity
t1ce_wt_logarithm_gldm_GrayLevelVariance
t1ce_wt_logarithm_gldm_HighGrayLevelEmphasis
t1ce_wt_logarithm_gldm_LargeDependenceEmphasis
t1ce_wt_logarithm_gldm_LargeDependenceHighGrayLevelEmphasis
t1ce_wt_logarithm_gldm_LargeDependenceLowGrayLevelEmphasis
t1ce_wt_logarithm_gldm_LowGrayLevelEmphasis
t1ce_wt_logarithm_gldm_SmallDependenceEmphasis
t1ce_wt_logarithm_gldm_SmallDependenceHighGrayLevelEmphasis
t1ce_wt_logarithm_gldm_SmallDependenceLowGrayLevelEmphasis
t1ce_wt_logarithm_ngtdm_Busyness
t1ce_wt_logarithm_ngtdm_Coarseness
t1ce_wt_logarithm_ngtdm_Complexity
t1ce_wt_logarithm_ngtdm_Contrast
t1ce_wt_logarithm_ngtdm_Strength
t1ce_wt_exponential_firstorder_10Percentile
t1ce_wt_exponential_firstorder_90Percentile
t1ce_wt_exponential_firstorder_Energy
t1ce_wt_exponential_firstorder_Entropy
t1ce_wt_exponential_firstorder_InterquartileRange
t1ce_wt_exponential_firstorder_Kurtosis
t1ce_wt_exponential_firstorder_Maximum
t1ce_wt_exponential_firstorder_MeanAbsoluteDeviation
t1ce_wt_exponential_firstorder_Mean
t1ce_wt_exponential_firstorder_Median
t1ce_wt_exponential_firstorder_Minimum
t1ce_wt_exponential_firstorder_Range
t1ce_wt_exponential_firstorder_RobustMeanAbsoluteDeviation
t1ce_wt_exponential_firstorder_RootMeanSquared
t1ce_wt_exponential_firstorder_Skewness
t1ce_wt_exponential_firstorder_TotalEnergy
t1ce_wt_exponential_firstorder_Uniformity
t1ce_wt_exponential_firstorder_Variance
t1ce_wt_exponential_glcm_Autocorrelation
t1ce_wt_exponential_glcm_ClusterProminence
t1ce_wt_exponential_glcm_ClusterShade
t1ce_wt_exponential_glcm_ClusterTendency
t1ce_wt_exponential_glcm_Contrast
t1ce_wt_exponential_glcm_Correlation
t1ce_wt_exponential_glcm_DifferenceAverage
t1ce_wt_exponential_glcm_DifferenceEntropy
t1ce_wt_exponential_glcm_DifferenceVariance
t1ce_wt_exponential_glcm_Id
t1ce_wt_exponential_glcm_Idm
t1ce_wt_exponential_glcm_Idmn
t1ce_wt_exponential_glcm_Idn
t1ce_wt_exponential_glcm_Imc1
t1ce_wt_exponential_glcm_Imc2
t1ce_wt_exponential_glcm_InverseVariance
t1ce_wt_exponential_glcm_JointAverage
t1ce_wt_exponential_glcm_JointEnergy
t1ce_wt_exponential_glcm_JointEntropy
t1ce_wt_exponential_glcm_MCC
t1ce_wt_exponential_glcm_MaximumProbability
t1ce_wt_exponential_glcm_SumAverage
t1ce_wt_exponential_glcm_SumEntropy
t1ce_wt_exponential_glcm_SumSquares
t1ce_wt_exponential_glrlm_GrayLevelNonUniformity
t1ce_wt_exponential_glrlm_GrayLevelNonUniformityNormalized
t1ce_wt_exponential_glrlm_GrayLevelVariance
t1ce_wt_exponential_glrlm_HighGrayLevelRunEmphasis
t1ce_wt_exponential_glrlm_LongRunEmphasis
t1ce_wt_exponential_glrlm_LongRunHighGrayLevelEmphasis
t1ce_wt_exponential_glrlm_LongRunLowGrayLevelEmphasis
t1ce_wt_exponential_glrlm_LowGrayLevelRunEmphasis
t1ce_wt_exponential_glrlm_RunEntropy
t1ce_wt_exponential_glrlm_RunLengthNonUniformity
t1ce_wt_exponential_glrlm_RunLengthNonUniformityNormalized
t1ce_wt_exponential_glrlm_RunPercentage
t1ce_wt_exponential_glrlm_RunVariance
t1ce_wt_exponential_glrlm_ShortRunEmphasis
t1ce_wt_exponential_glrlm_ShortRunHighGrayLevelEmphasis
t1ce_wt_exponential_glrlm_ShortRunLowGrayLevelEmphasis
t1ce_wt_exponential_glszm_GrayLevelNonUniformity
t1ce_wt_exponential_glszm_GrayLevelNonUniformityNormalized
t1ce_wt_exponential_glszm_GrayLevelVariance
t1ce_wt_exponential_glszm_HighGrayLevelZoneEmphasis
t1ce_wt_exponential_glszm_LargeAreaEmphasis
t1ce_wt_exponential_glszm_LargeAreaHighGrayLevelEmphasis
t1ce_wt_exponential_glszm_LargeAreaLowGrayLevelEmphasis
t1ce_wt_exponential_glszm_LowGrayLevelZoneEmphasis
t1ce_wt_exponential_glszm_SizeZoneNonUniformity
t1ce_wt_exponential_glszm_SizeZoneNonUniformityNormalized
t1ce_wt_exponential_glszm_SmallAreaEmphasis
t1ce_wt_exponential_glszm_SmallAreaHighGrayLevelEmphasis
t1ce_wt_exponential_glszm_SmallAreaLowGrayLevelEmphasis
t1ce_wt_exponential_glszm_ZoneEntropy
t1ce_wt_exponential_glszm_ZonePercentage
t1ce_wt_exponential_glszm_ZoneVariance
t1ce_wt_exponential_gldm_DependenceEntropy
t1ce_wt_exponential_gldm_DependenceNonUniformity
t1ce_wt_exponential_gldm_DependenceNonUniformityNormalized
t1ce_wt_exponential_gldm_DependenceVariance
t1ce_wt_exponential_gldm_GrayLevelNonUniformity
t1ce_wt_exponential_gldm_GrayLevelVariance
t1ce_wt_exponential_gldm_HighGrayLevelEmphasis
t1ce_wt_exponential_gldm_LargeDependenceEmphasis
t1ce_wt_exponential_gldm_LargeDependenceHighGrayLevelEmphasis
t1ce_wt_exponential_gldm_LargeDependenceLowGrayLevelEmphasis
t1ce_wt_exponential_gldm_LowGrayLevelEmphasis
t1ce_wt_exponential_gldm_SmallDependenceEmphasis
t1ce_wt_exponential_gldm_SmallDependenceHighGrayLevelEmphasis
t1ce_wt_exponential_gldm_SmallDependenceLowGrayLevelEmphasis
t1ce_wt_exponential_ngtdm_Busyness
t1ce_wt_exponential_ngtdm_Coarseness
t1ce_wt_exponential_ngtdm_Complexity
t1ce_wt_exponential_ngtdm_Contrast
t1ce_wt_exponential_ngtdm_Strength
t1ce_enh_original_firstorder_10Percentile
t1ce_enh_original_firstorder_90Percentile
t1ce_enh_original_firstorder_Energy
t1ce_enh_original_firstorder_Entropy
t1ce_enh_original_firstorder_InterquartileRange
t1ce_enh_original_firstorder_Kurtosis
t1ce_enh_original_firstorder_Maximum
t1ce_enh_original_firstorder_MeanAbsoluteDeviation
t1ce_enh_original_firstorder_Mean
t1ce_enh_original_firstorder_Median
t1ce_enh_original_firstorder_Minimum
t1ce_enh_original_firstorder_Range
t1ce_enh_original_firstorder_RobustMeanAbsoluteDeviation
t1ce_enh_original_firstorder_RootMeanSquared
t1ce_enh_original_firstorder_Skewness
t1ce_enh_original_firstorder_TotalEnergy
t1ce_enh_original_firstorder_Uniformity
t1ce_enh_original_firstorder_Variance
t1ce_enh_original_glcm_Autocorrelation
t1ce_enh_original_glcm_ClusterProminence
t1ce_enh_original_glcm_ClusterShade
t1ce_enh_original_glcm_ClusterTendency
t1ce_enh_original_glcm_Contrast
t1ce_enh_original_glcm_Correlation
t1ce_enh_original_glcm_DifferenceAverage
t1ce_enh_original_glcm_DifferenceEntropy
t1ce_enh_original_glcm_DifferenceVariance
t1ce_enh_original_glcm_Id
t1ce_enh_original_glcm_Idm
t1ce_enh_original_glcm_Idmn
t1ce_enh_original_glcm_Idn
t1ce_enh_original_glcm_Imc1
t1ce_enh_original_glcm_Imc2
t1ce_enh_original_glcm_InverseVariance
t1ce_enh_original_glcm_JointAverage
t1ce_enh_original_glcm_JointEnergy
t1ce_enh_original_glcm_JointEntropy
t1ce_enh_original_glcm_MCC
t1ce_enh_original_glcm_MaximumProbability
t1ce_enh_original_glcm_SumAverage
t1ce_enh_original_glcm_SumEntropy
t1ce_enh_original_glcm_SumSquares
t1ce_enh_original_glrlm_GrayLevelNonUniformity
t1ce_enh_original_glrlm_GrayLevelNonUniformityNormalized
t1ce_enh_original_glrlm_GrayLevelVariance
t1ce_enh_original_glrlm_HighGrayLevelRunEmphasis
t1ce_enh_original_glrlm_LongRunEmphasis
t1ce_enh_original_glrlm_LongRunHighGrayLevelEmphasis
t1ce_enh_original_glrlm_LongRunLowGrayLevelEmphasis
t1ce_enh_original_glrlm_LowGrayLevelRunEmphasis
t1ce_enh_original_glrlm_RunEntropy
t1ce_enh_original_glrlm_RunLengthNonUniformity
t1ce_enh_original_glrlm_RunLengthNonUniformityNormalized
t1ce_enh_original_glrlm_RunPercentage
t1ce_enh_original_glrlm_RunVariance
t1ce_enh_original_glrlm_ShortRunEmphasis
t1ce_enh_original_glrlm_ShortRunHighGrayLevelEmphasis
t1ce_enh_original_glrlm_ShortRunLowGrayLevelEmphasis
t1ce_enh_original_glszm_GrayLevelNonUniformity
t1ce_enh_original_glszm_GrayLevelNonUniformityNormalized
t1ce_enh_original_glszm_GrayLevelVariance
t1ce_enh_original_glszm_HighGrayLevelZoneEmphasis
t1ce_enh_original_glszm_LargeAreaEmphasis
t1ce_enh_original_glszm_LargeAreaHighGrayLevelEmphasis
t1ce_enh_original_glszm_LargeAreaLowGrayLevelEmphasis
t1ce_enh_original_glszm_LowGrayLevelZoneEmphasis
t1ce_enh_original_glszm_SizeZoneNonUniformity
t1ce_enh_original_glszm_SizeZoneNonUniformityNormalized
t1ce_enh_original_glszm_SmallAreaEmphasis
t1ce_enh_original_glszm_SmallAreaHighGrayLevelEmphasis
t1ce_enh_original_glszm_SmallAreaLowGrayLevelEmphasis
t1ce_enh_original_glszm_ZoneEntropy
t1ce_enh_original_glszm_ZonePercentage
t1ce_enh_original_glszm_ZoneVariance
t1ce_enh_original_gldm_DependenceEntropy
t1ce_enh_original_gldm_DependenceNonUniformity
t1ce_enh_original_gldm_DependenceNonUniformityNormalized
t1ce_enh_original_gldm_DependenceVariance
t1ce_enh_original_gldm_GrayLevelNonUniformity
t1ce_enh_original_gldm_GrayLevelVariance
t1ce_enh_original_gldm_HighGrayLevelEmphasis
t1ce_enh_original_gldm_LargeDependenceEmphasis
t1ce_enh_original_gldm_LargeDependenceHighGrayLevelEmphasis
t1ce_enh_original_gldm_LargeDependenceLowGrayLevelEmphasis
t1ce_enh_original_gldm_LowGrayLevelEmphasis
t1ce_enh_original_gldm_SmallDependenceEmphasis
t1ce_enh_original_gldm_SmallDependenceHighGrayLevelEmphasis
t1ce_enh_original_gldm_SmallDependenceLowGrayLevelEmphasis
t1ce_enh_original_ngtdm_Busyness
t1ce_enh_original_ngtdm_Coarseness
t1ce_enh_original_ngtdm_Complexity
t1ce_enh_original_ngtdm_Contrast
t1ce_enh_original_ngtdm_Strength
t1ce_enh_log-sigma-1-mm-3D_firstorder_10Percentile
t1ce_enh_log-sigma-1-mm-3D_firstorder_90Percentile
t1ce_enh_log-sigma-1-mm-3D_firstorder_Energy
t1ce_enh_log-sigma-1-mm-3D_firstorder_Entropy
t1ce_enh_log-sigma-1-mm-3D_firstorder_InterquartileRange
t1ce_enh_log-sigma-1-mm-3D_firstorder_Kurtosis
t1ce_enh_log-sigma-1-mm-3D_firstorder_Maximum
t1ce_enh_log-sigma-1-mm-3D_firstorder_MeanAbsoluteDeviation
t1ce_enh_log-sigma-1-mm-3D_firstorder_Mean
t1ce_enh_log-sigma-1-mm-3D_firstorder_Median
t1ce_enh_log-sigma-1-mm-3D_firstorder_Minimum
t1ce_enh_log-sigma-1-mm-3D_firstorder_Range
t1ce_enh_log-sigma-1-mm-3D_firstorder_RobustMeanAbsoluteDeviation
t1ce_enh_log-sigma-1-mm-3D_firstorder_RootMeanSquared
t1ce_enh_log-sigma-1-mm-3D_firstorder_Skewness
t1ce_enh_log-sigma-1-mm-3D_firstorder_TotalEnergy
t1ce_enh_log-sigma-1-mm-3D_firstorder_Uniformity
t1ce_enh_log-sigma-1-mm-3D_firstorder_Variance
t1ce_enh_log-sigma-1-mm-3D_glcm_Autocorrelation
t1ce_enh_log-sigma-1-mm-3D_glcm_ClusterProminence
t1ce_enh_log-sigma-1-mm-3D_glcm_ClusterShade
t1ce_enh_log-sigma-1-mm-3D_glcm_ClusterTendency
t1ce_enh_log-sigma-1-mm-3D_glcm_Contrast
t1ce_enh_log-sigma-1-mm-3D_glcm_Correlation
t1ce_enh_log-sigma-1-mm-3D_glcm_DifferenceAverage
t1ce_enh_log-sigma-1-mm-3D_glcm_DifferenceEntropy
t1ce_enh_log-sigma-1-mm-3D_glcm_DifferenceVariance
t1ce_enh_log-sigma-1-mm-3D_glcm_Id
t1ce_enh_log-sigma-1-mm-3D_glcm_Idm
t1ce_enh_log-sigma-1-mm-3D_glcm_Idmn
t1ce_enh_log-sigma-1-mm-3D_glcm_Idn
t1ce_enh_log-sigma-1-mm-3D_glcm_Imc1
t1ce_enh_log-sigma-1-mm-3D_glcm_Imc2
t1ce_enh_log-sigma-1-mm-3D_glcm_InverseVariance
t1ce_enh_log-sigma-1-mm-3D_glcm_JointAverage
t1ce_enh_log-sigma-1-mm-3D_glcm_JointEnergy
t1ce_enh_log-sigma-1-mm-3D_glcm_JointEntropy
t1ce_enh_log-sigma-1-mm-3D_glcm_MCC
t1ce_enh_log-sigma-1-mm-3D_glcm_MaximumProbability
t1ce_enh_log-sigma-1-mm-3D_glcm_SumAverage
t1ce_enh_log-sigma-1-mm-3D_glcm_SumEntropy
t1ce_enh_log-sigma-1-mm-3D_glcm_SumSquares
t1ce_enh_log-sigma-1-mm-3D_glrlm_GrayLevelNonUniformity
t1ce_enh_log-sigma-1-mm-3D_glrlm_GrayLevelNonUniformityNormalized
t1ce_enh_log-sigma-1-mm-3D_glrlm_GrayLevelVariance
t1ce_enh_log-sigma-1-mm-3D_glrlm_HighGrayLevelRunEmphasis
t1ce_enh_log-sigma-1-mm-3D_glrlm_LongRunEmphasis
t1ce_enh_log-sigma-1-mm-3D_glrlm_LongRunHighGrayLevelEmphasis
t1ce_enh_log-sigma-1-mm-3D_glrlm_LongRunLowGrayLevelEmphasis
t1ce_enh_log-sigma-1-mm-3D_glrlm_LowGrayLevelRunEmphasis
t1ce_enh_log-sigma-1-mm-3D_glrlm_RunEntropy
t1ce_enh_log-sigma-1-mm-3D_glrlm_RunLengthNonUniformity
t1ce_enh_log-sigma-1-mm-3D_glrlm_RunLengthNonUniformityNormalized
t1ce_enh_log-sigma-1-mm-3D_glrlm_RunPercentage
t1ce_enh_log-sigma-1-mm-3D_glrlm_RunVariance
t1ce_enh_log-sigma-1-mm-3D_glrlm_ShortRunEmphasis
t1ce_enh_log-sigma-1-mm-3D_glrlm_ShortRunHighGrayLevelEmphasis
t1ce_enh_log-sigma-1-mm-3D_glrlm_ShortRunLowGrayLevelEmphasis
t1ce_enh_log-sigma-1-mm-3D_glszm_GrayLevelNonUniformity
t1ce_enh_log-sigma-1-mm-3D_glszm_GrayLevelNonUniformityNormalized
t1ce_enh_log-sigma-1-mm-3D_glszm_GrayLevelVariance
t1ce_enh_log-sigma-1-mm-3D_glszm_HighGrayLevelZoneEmphasis
t1ce_enh_log-sigma-1-mm-3D_glszm_LargeAreaEmphasis
t1ce_enh_log-sigma-1-mm-3D_glszm_LargeAreaHighGrayLevelEmphasis
t1ce_enh_log-sigma-1-mm-3D_glszm_LargeAreaLowGrayLevelEmphasis
t1ce_enh_log-sigma-1-mm-3D_glszm_LowGrayLevelZoneEmphasis
t1ce_enh_log-sigma-1-mm-3D_glszm_SizeZoneNonUniformity
t1ce_enh_log-sigma-1-mm-3D_glszm_SizeZoneNonUniformityNormalized
t1ce_enh_log-sigma-1-mm-3D_glszm_SmallAreaEmphasis
t1ce_enh_log-sigma-1-mm-3D_glszm_SmallAreaHighGrayLevelEmphasis
t1ce_enh_log-sigma-1-mm-3D_glszm_SmallAreaLowGrayLevelEmphasis
t1ce_enh_log-sigma-1-mm-3D_glszm_ZoneEntropy
t1ce_enh_log-sigma-1-mm-3D_glszm_ZonePercentage
t1ce_enh_log-sigma-1-mm-3D_glszm_ZoneVariance
t1ce_enh_log-sigma-1-mm-3D_gldm_DependenceEntropy
t1ce_enh_log-sigma-1-mm-3D_gldm_DependenceNonUniformity
t1ce_enh_log-sigma-1-mm-3D_gldm_DependenceNonUniformityNormalized
t1ce_enh_log-sigma-1-mm-3D_gldm_DependenceVariance
t1ce_enh_log-sigma-1-mm-3D_gldm_GrayLevelNonUniformity
t1ce_enh_log-sigma-1-mm-3D_gldm_GrayLevelVariance
t1ce_enh_log-sigma-1-mm-3D_gldm_HighGrayLevelEmphasis
t1ce_enh_log-sigma-1-mm-3D_gldm_LargeDependenceEmphasis
t1ce_enh_log-sigma-1-mm-3D_gldm_LargeDependenceHighGrayLevelEmphasis
t1ce_enh_log-sigma-1-mm-3D_gldm_LargeDependenceLowGrayLevelEmphasis
t1ce_enh_log-sigma-1-mm-3D_gldm_LowGrayLevelEmphasis
t1ce_enh_log-sigma-1-mm-3D_gldm_SmallDependenceEmphasis
t1ce_enh_log-sigma-1-mm-3D_gldm_SmallDependenceHighGrayLevelEmphasis
t1ce_enh_log-sigma-1-mm-3D_gldm_SmallDependenceLowGrayLevelEmphasis
t1ce_enh_log-sigma-1-mm-3D_ngtdm_Busyness
t1ce_enh_log-sigma-1-mm-3D_ngtdm_Coarseness
t1ce_enh_log-sigma-1-mm-3D_ngtdm_Complexity
t1ce_enh_log-sigma-1-mm-3D_ngtdm_Contrast
t1ce_enh_log-sigma-1-mm-3D_ngtdm_Strength
t1ce_enh_log-sigma-3-mm-3D_firstorder_10Percentile
t1ce_enh_log-sigma-3-mm-3D_firstorder_90Percentile
t1ce_enh_log-sigma-3-mm-3D_firstorder_Energy
t1ce_enh_log-sigma-3-mm-3D_firstorder_Entropy
t1ce_enh_log-sigma-3-mm-3D_firstorder_InterquartileRange
t1ce_enh_log-sigma-3-mm-3D_firstorder_Kurtosis
t1ce_enh_log-sigma-3-mm-3D_firstorder_Maximum
t1ce_enh_log-sigma-3-mm-3D_firstorder_MeanAbsoluteDeviation
t1ce_enh_log-sigma-3-mm-3D_firstorder_Mean
t1ce_enh_log-sigma-3-mm-3D_firstorder_Median
t1ce_enh_log-sigma-3-mm-3D_firstorder_Minimum
t1ce_enh_log-sigma-3-mm-3D_firstorder_Range
t1ce_enh_log-sigma-3-mm-3D_firstorder_RobustMeanAbsoluteDeviation
t1ce_enh_log-sigma-3-mm-3D_firstorder_RootMeanSquared
t1ce_enh_log-sigma-3-mm-3D_firstorder_Skewness
t1ce_enh_log-sigma-3-mm-3D_firstorder_TotalEnergy
t1ce_enh_log-sigma-3-mm-3D_firstorder_Uniformity
t1ce_enh_log-sigma-3-mm-3D_firstorder_Variance
t1ce_enh_log-sigma-3-mm-3D_glcm_Autocorrelation
t1ce_enh_log-sigma-3-mm-3D_glcm_ClusterProminence
t1ce_enh_log-sigma-3-mm-3D_glcm_ClusterShade
t1ce_enh_log-sigma-3-mm-3D_glcm_ClusterTendency
t1ce_enh_log-sigma-3-mm-3D_glcm_Contrast
t1ce_enh_log-sigma-3-mm-3D_glcm_Correlation
t1ce_enh_log-sigma-3-mm-3D_glcm_DifferenceAverage
t1ce_enh_log-sigma-3-mm-3D_glcm_DifferenceEntropy
t1ce_enh_log-sigma-3-mm-3D_glcm_DifferenceVariance
t1ce_enh_log-sigma-3-mm-3D_glcm_Id
t1ce_enh_log-sigma-3-mm-3D_glcm_Idm
t1ce_enh_log-sigma-3-mm-3D_glcm_Idmn
t1ce_enh_log-sigma-3-mm-3D_glcm_Idn
t1ce_enh_log-sigma-3-mm-3D_glcm_Imc1
t1ce_enh_log-sigma-3-mm-3D_glcm_Imc2
t1ce_enh_log-sigma-3-mm-3D_glcm_InverseVariance
t1ce_enh_log-sigma-3-mm-3D_glcm_JointAverage
t1ce_enh_log-sigma-3-mm-3D_glcm_JointEnergy
t1ce_enh_log-sigma-3-mm-3D_glcm_JointEntropy
t1ce_enh_log-sigma-3-mm-3D_glcm_MCC
t1ce_enh_log-sigma-3-mm-3D_glcm_MaximumProbability
t1ce_enh_log-sigma-3-mm-3D_glcm_SumAverage
t1ce_enh_log-sigma-3-mm-3D_glcm_SumEntropy
t1ce_enh_log-sigma-3-mm-3D_glcm_SumSquares
t1ce_enh_log-sigma-3-mm-3D_glrlm_GrayLevelNonUniformity
t1ce_enh_log-sigma-3-mm-3D_glrlm_GrayLevelNonUniformityNormalized
t1ce_enh_log-sigma-3-mm-3D_glrlm_GrayLevelVariance
t1ce_enh_log-sigma-3-mm-3D_glrlm_HighGrayLevelRunEmphasis
[truncated: 33,341 more rows]

## Sheet: Suppl Table 7
Supplementary Table 7. 93 feature formulas
firstorder_10Percentile
firstorder_90Percentile
firstorder_Energy
firstorder_Entropy
firstorder_InterquartileRange
firstorder_Kurtosis
firstorder_Maximum
firstorder_MeanAbsoluteDeviation
firstorder_Mean
firstorder_Median
firstorder_Minimum
firstorder_Range
firstorder_RobustMeanAbsoluteDeviation
firstorder_RootMeanSquared
firstorder_Skewness
firstorder_TotalEnergy
firstorder_Uniformity
firstorder_Variance
glcm_Autocorrelation
glcm_ClusterProminence
glcm_ClusterShade
glcm_ClusterTendency
glcm_Contrast
glcm_Correlation
glcm_DifferenceAverage
glcm_DifferenceEntropy
glcm_DifferenceVariance
glcm_Id
glcm_Idm
glcm_Idmn
glcm_Idn
glcm_Imc1
glcm_Imc2
glcm_InverseVariance
glcm_JointAverage
glcm_JointEnergy
glcm_JointEntropy
glcm_MCC
glcm_MaximumProbability
glcm_SumAverage
glcm_SumEntropy
glcm_SumSquares
glrlm_GrayLevelNonUniformity
glrlm_GrayLevelNonUniformityNormalized
glrlm_GrayLevelVariance
glrlm_HighGrayLevelRunEmphasis
glrlm_LongRunEmphasis
glrlm_LongRunHighGrayLevelEmphasis
glrlm_LongRunLowGrayLevelEmphasis
glrlm_LowGrayLevelRunEmphasis
glrlm_RunEntropy
glrlm_RunLengthNonUniformity
glrlm_RunLengthNonUniformityNormalized
glrlm_RunPercentage
glrlm_RunVariance
glrlm_ShortRunEmphasis
glrlm_ShortRunHighGrayLevelEmphasis
glrlm_ShortRunLowGrayLevelEmphasis
glszm_GrayLevelNonUniformity
glszm_GrayLevelNonUniformityNormalized
glszm_GrayLevelVariance
glszm_HighGrayLevelZoneEmphasis
glszm_LargeAreaEmphasis
glszm_LargeAreaHighGrayLevelEmphasis
glszm_LargeAreaLowGrayLevelEmphasis
glszm_LowGrayLevelZoneEmphasis
glszm_SizeZoneNonUniformity
glszm_SizeZoneNonUniformityNormalized
glszm_SmallAreaEmphasis
glszm_SmallAreaHighGrayLevelEmphasis
glszm_SmallAreaLowGrayLevelEmphasis
glszm_ZoneEntropy
glszm_ZonePercentage
glszm_ZoneVariance
gldm_DependenceEntropy
gldm_DependenceNonUniformity
gldm_DependenceNonUniformityNormalized
gldm_DependenceVariance
gldm_GrayLevelNonUniformity
gldm_GrayLevelVariance
gldm_HighGrayLevelEmphasis
gldm_LargeDependenceEmphasis
gldm_LargeDependenceHighGrayLevelEmphasis
gldm_LargeDependenceLowGrayLevelEmphasis
gldm_LowGrayLevelEmphasis
gldm_SmallDependenceEmphasis
gldm_SmallDependenceHighGrayLevelEmphasis
gldm_SmallDependenceLowGrayLevelEmphasis
ngtdm_Busyness
ngtdm_Coarseness
ngtdm_Complexity
ngtdm_Contrast
ngtdm_Strength

## Sheet: Suppl Table 8
Supplementary Table 8. MRI shape features
shape features
shape_wt_bb_x1
shape_wt_bb_x2
shape_wt_bb_y1
shape_wt_bb_y2
shape_wt_bb_z1
shape_wt_bb_z2
shape_wt_comass_x
shape_wt_comass_y
shape_wt_comass_z
shape_wt_comass_y_prime
shape_core_bb_x1
shape_core_bb_x2
shape_core_bb_y1
shape_core_bb_y2
shape_core_bb_z1
shape_core_bb_z2
shape_core_comass_x
shape_core_comass_y
shape_core_comass_z
shape_core_comass_y_prime
shape_enh_bb_x1
shape_enh_bb_x2
shape_enh_bb_y1
shape_enh_bb_y2
shape_enh_bb_z1
shape_enh_bb_z2
shape_enh_comass_x
shape_enh_comass_y
shape_enh_comass_z
shape_enh_comass_y_prime
shape_edema_bb_x1
shape_edema_bb_x2
shape_edema_bb_y1
shape_edema_bb_y2
shape_edema_bb_z1
shape_edema_bb_z2
shape_edema_comass_x
shape_edema_comass_y
shape_edema_comass_z
shape_edema_comass_y_prime
shape_nec_bb_x1
shape_nec_bb_x2
shape_nec_bb_y1
shape_nec_bb_y2
shape_nec_bb_z1
shape_nec_bb_z2
shape_nec_comass_x
shape_nec_comass_y
shape_nec_comass_z
shape_nec_comass_y_prime
shape_nec_VoxelNum
shape_nec_VolumeNum
shape_edema_VoxelNum
shape_edema_VolumeNum
shape_enh_VoxelNum
shape_enh_VolumeNum
shape_core_VoxelNum
shape_core_VolumeNum
shape_wt_VoxelNum
shape_wt_VolumeNum

## Sheet: Suppl Table 9
Supplementary Table 9. VASARI features
Included VASARI features	Excluded VASARI features
tumor location	eloquent brain
side of lesion center	proportion nCET (f6) (non-enh/wt)
enhancement quality (f4)	definition of the non-enhancing margin (f13)
proportion enhancing (enh/wt)	hemorrhage (f16)
proportion necrosis (f7) (nec/wt)	diffusion characteristics (f17)
cysts (f8)	calvarial remodelling (f25)
multifocal or multicentric (f9) -- ? (what if single focal?)
T1/FLAIR ratio (f10) -- hard to judge
thickness of enhancing margin (f11)
definition of the enhancing margin (f12)
proportion of edema (f14)
pial invasion (f18)
ependymal extension (f19)
cortical involvement (f20)
deep white matter invasion (f21)
nCET crosses midline (f22)
CET crosses midline (f23)
satellites (f24)

## Sheet: Suppl Table 10
Supplementary Table 10. Selected components used to generate features for model training.
MRI Modality	Image Transformation	GLCM Texture Feature	Tumor Region	Histogram Feature	GLSZM Texture Feature
FLAIR	LoG 1mm 3D	Cluster Shade	T2 Abnormality	Histogram Kurtosis	Small Area Low Gray Level Emphasis
T2	LoG 5mm 3D	Contrast	Whole Tumor	Histogram Skewness
T1ce	Wavelet HHH	Informational Measure of Correlation 2	Tumor Core
	Wavelet LLH	Maximal Correlation
		Coefficient
		Maximum Probability
Grey-Level Co-Occurrence Matrix (GLCM)
Gray Level Size Zone Matrix (GLSZM)
Laplacian of Gaussian (LoG) with filters of kernel size 1mm and 5mm
HHH and LLH are separate 3D Haar wavelet transformation sub-bands

[truncated: 2 more sheets: Suppl Table 11, Suppl Table 12]
